# Supplementary material for: Genetic mapping using a wheat multi-founder population reveals a locus on chromosome 2A controlling resistance to both leaf and glume blotch caused by the necrotrophic fungal pathogen Parastagonospora nodorum
Source: Theor Appl Genet. 2020 Jan 29;133(3):785–808. doi: 10.1007/s00122-019-03507-w (PMC7021668; doi:10.1007/s00122-019-03507-w)
Supplement: Supplementary file 8 — Supplementary material 8 (XLSX 121 kb) [file 122_2019_3507_MOESM8_ESM.xlsx]

## Sheet: Sheet1
Name	2014NPH	2014NDH	2014NLB	2014NresLB	2016NPH	2016NDH	2016NLB	2016NGB	2016NresLB	2016NresGB	2017NPH	2017NDH	2017NLB	2017NGB	2017NresLB	2017NresGB	2018NPH	2018NDH	2018NLB	2018NresLB	2017UPH	2017UDH	2017ULB	2018UPH	2018UDH	2018ULB	infil_203667	Infil_ToxA	infil_203649	infil_202579	ino_203649	ino_202579
MEL_002_1	68.4	12.9	26.8	-24.23	NA	NA	NA	NA	NA	NA	NA	NA	NA	NA	NA	NA	NA	NA	NA	NA	NA	NA	NA	NA	NA	NA	NA	NA	NA	NA	NA	NA
MEL_002_3	72.6	10.9	59.6	-5.99	57.49	250.1	37.15	5.79	-13.52	-6.04	68.04	255.13	26.76	10.33	-14.95	-11.79	38.52	238.71	35.09	0.8	82.94	23.95	1.68	86	25.5	1.16	3	0	NA	3	3.57	4.85
MEL_002_5A	59.6	12.9	31.5	-24.12	NA	NA	NA	NA	NA	NA	NA	NA	NA	NA	NA	NA	NA	NA	NA	NA	NA	NA	NA	NA	NA	NA	NA	NA	NA	NA	NA	NA
MEL_002_7B	72.4	15.9	66.1	15.44	59.72	254.93	22.05	6.24	-17.82	-8.33	70.28	256.3	33.45	18.89	-6.19	-3.2	37.73	242.16	26.82	-6.34	91.39	25.45	2.03	69.5	30.5	0.42	3	3	NA	NA	NA	4.64
MEL_003_1c	NA	NA	NA	NA	NA	NA	NA	NA	NA	NA	NA	NA	NA	NA	NA	NA	NA	NA	NA	NA	51.87	18.97	1.05	65	24	0.27	NA	NA	NA	NA	NA	NA
MEL_004_1	72.4	13.1	34.3	-14.35	NA	NA	NA	NA	NA	NA	NA	NA	NA	NA	NA	NA	NA	NA	NA	NA	NA	NA	NA	NA	NA	NA	NA	NA	NA	NA	NA	NA
MEL_004_2	60.8	16.2	21.8	-27.72	53.24	253.09	42.97	14.51	-3.99	-0.86	65.53	256.11	34.35	56.54	-6.99	32.79	37.31	245.85	16.41	-15.36	83.45	25.95	1.37	83.5	30	1.08	0	0	0	0	2.48	2.98
MEL_004_3	NA	NA	NA	NA	49.78	265.98	27.88	5.01	4.75	-13.1	62.17	260.04	43.66	16.84	5.89	-13.45	29.82	244.23	37.61	1.68	81.28	24.51	0.87	85.5	35.5	0.69	3	0	0	3.33	3.96	4.79
MEL_004_5	64.4	18.1	60.6	9.42	59.03	255.02	16.11	10.61	-23.95	-4.79	68.45	259.94	17.05	16.02	-18.89	-9.21	39.22	242.24	30.43	-2.01	89.68	26.53	2.33	80	34	1.16	0	0	2	1	2.9	2.65
MEL_005_4	NA	NA	NA	NA	56.46	253.97	38.48	23.88	-5.03	9.12	64.75	255.83	31.13	11.74	-10.78	-12	43.33	243.18	23	-7.13	72.69	25.46	0.62	82	34.5	1.01	3	0	1	1.33	0.95	3.64
MEL_005_5	80.4	15.9	63.4	3.46	69.96	255.02	58.97	14.38	24.71	3.93	74.91	258.86	45.07	15.22	9.87	-4.97	NA	NA	NA	NA	76.73	26	1.06	88	33.5	1.72	2	0	NA	4	3.09	4.52
MEL_005_7	76.4	16.1	42.7	1.08	63.78	254.45	53.28	6.82	14.61	-5.78	74.93	260.53	39.68	13	6.44	-7.11	40.79	242.02	33.56	1.76	90.64	26.02	1.03	86.5	34	1.6	0	3	0	0.67	2.84	5.33
MEL_005_8A	68.4	15.8	66.3	6.67	NA	NA	NA	NA	NA	NA	NA	NA	NA	NA	NA	NA	NA	NA	NA	NA	NA	NA	NA	NA	NA	NA	NA	NA	NA	NA	NA	NA
MEL_006_1	67.4	15.9	30.3	-16.28	58.49	253.92	40.42	6.86	-2.11	-7.29	73.01	256.85	24.23	22.85	-13.92	1.73	43.65	241.95	17.09	-13.41	82.05	18.98	0.69	85	29.5	0.65	0	0	1	0	4.25	2.74
MEL_006_3	79.8	13.2	81.4	16.53	69.16	253.03	40.53	5.5	1.87	-2.86	76.13	256.97	36.65	20.3	-0.39	0.6	45.05	240.25	33.52	2.93	79.05	20.63	1.22	96.5	33	0.5	3	0	1.33	3	3.75	3.24
MEL_006_6	94.6	12.9	49.6	-1.35	80.66	251.06	22.83	11.65	-13.66	9.09	84.43	255.93	33.71	7.69	-1.98	-9.29	45.69	237.82	47.16	15.81	109.98	23.98	0.5	94.5	26	0.54	0	0	NA	0	3.03	3.67
MEL_006_7	84.6	15.9	50.6	12.84	NA	NA	NA	NA	NA	NA	NA	NA	NA	NA	NA	NA	NA	NA	NA	NA	NA	NA	NA	NA	NA	NA	NA	NA	NA	NA	NA	NA
MEL_006_8	70.4	15.9	65.3	6.88	57.29	249.1	65.28	4.4	12.51	-6.79	69.69	254.03	50.41	19.73	7.93	-1.38	39.96	238.24	39.99	6.16	73.32	19.13	1.14	78	26	0.68	2	0	2	3	4.11	5.21
MEL_007_1b	NA	NA	NA	NA	58.74	256.23	25.26	3.69	-12.54	-11.1	57.96	261.13	32.54	29.09	-5.26	-6.53	35.22	243.29	22.08	-11.76	80.54	26.56	1.24	75	34	0.74	3	0	0.67	2	1.33	3.74
MEL_007_2b	NA	NA	NA	NA	50.64	257.03	25.53	30.62	-14.97	11.9	57.79	259.9	36.74	29.19	-2.56	-4.33	31.77	242.48	30.22	-5.57	78.99	24.97	1.05	81.5	33	0.73	3	0	0	1	3.06	4.11
MEL_008_2	63.8	16.2	55.9	7.93	NA	NA	NA	NA	NA	NA	NA	NA	NA	NA	NA	NA	NA	NA	NA	NA	NA	NA	NA	NA	NA	NA	NA	NA	NA	NA	NA	NA
MEL_008_3	NA	NA	NA	NA	62.5	253.99	47.38	6.13	7.11	-6.99	65.18	260.19	44.56	26.9	7.9	-1.15	43.32	243.89	23.99	-5.83	88.56	26	1.26	84	30.5	0.45	3	0	0	1	2.81	3.59
MEL_008_4	NA	NA	NA	NA	58.27	258.97	32.24	24.5	-0.35	7.41	71	257.17	21.3	15.46	-17.09	-6.69	35.89	241.84	22.69	-11.47	84.36	24.53	2.29	85	29	0.51	1	0	0	0	3.89	3.8
MEL_009a_2B	NA	NA	NA	NA	57.31	254.92	56.21	8.22	15.05	-6.76	65.16	254.95	49.34	36.09	6.52	13.39	NA	NA	NA	NA	85.32	23.48	0.96	90	33.5	1.13	NA	NA	NA	NA	NA	NA
MEL_009b_2	76.4	13.1	63.9	-2.81	60.43	251.02	59.78	5.08	12.5	-6.97	70.41	256.43	28.33	14.73	-11.12	-7.37	36.55	239.25	38.1	3.13	87.28	25.02	1.17	85.5	33	1.72	3	0	2	2.67	2.77	4.5
MEL_010_1aA	NA	NA	NA	NA	67.08	252	44.18	4.19	2.37	-4.99	77.92	257.12	29.23	12.03	-7.08	-6.78	NA	NA	NA	NA	96.03	22.98	1.54	95.5	30	0.86	2.67	0	2	3	4.22	4.67
MEL_010_3	61.4	19.1	75.9	31.48	61.84	256.03	26	8.71	-10.56	-5.67	72.24	260.37	26.62	14.7	-7.64	-7.66	44.51	243.65	38.43	9.05	86.81	26.48	0.6	87.5	30.5	0.64	3	0	0	3	3.98	4.34
MEL_010_5	75.4	17.8	31.7	-7.59	62.24	257.51	23.5	5.79	-9.9	-8.71	69.48	261.09	30.44	20.92	-3.84	-4.13	37.48	242.67	34.9	1.83	77.99	24.98	0.61	88.5	28	0.82	1	0	0	3	3.31	4.83
MEL_011_1b	NA	NA	NA	NA	55.22	253.23	26.92	3.81	-18.72	-10.74	63.53	257.59	40.53	51.99	0.3	25.73	37.57	241.39	25.29	-8.28	83.52	26.01	1.11	70	32.5	0.49	1	3	0	0	2.96	4.04
MEL_011_2a	43.4	15.8	49.2	-16.59	34.68	258.09	39.15	20.1	-7.68	-6.26	37.46	261.41	46.94	42.05	3.1	-13.46	22.32	243.12	45.46	5.56	50.36	27.99	0.78	60	31.5	1.07	0	0	0	0	3.52	4.47
MEL_011_3	NA	NA	NA	NA	57.71	254.55	41.04	7.57	-0.65	-7.09	64.45	258.07	38.59	46.21	-0.79	19.9	NA	NA	NA	NA	72.82	25.46	1.3	76.5	31	0.44	0	0	0.33	0	2.76	2.8
MEL_012_1b	NA	NA	NA	NA	NA	NA	NA	NA	NA	NA	NA	NA	NA	NA	NA	NA	NA	NA	NA	NA	98.96	25.55	0.62	86	34	1.5	0	NA	NA	NA	NA	NA
MEL_012_3	70.4	12.9	24.3	-32.4	65.98	252.98	21.65	4.22	-18.79	-6	80.33	256.95	35.98	12.09	0.22	-5.68	43.43	241.51	36.05	5.25	87.45	25.04	1.1	88.5	32	1.05	3	0	1	3.67	3.27	4.52
MEL_012_4	65.8	16.2	31.8	-21.85	59.32	255.23	26.81	13.89	-12.68	0.14	NA	NA	NA	NA	NA	NA	35.63	243.13	33.41	-0.3	78.59	26.06	0.7	80	31	0.45	NA	0	NA	0	2.95	3.57
MEL_013_1a	58.4	15.8	87.1	29.08	NA	NA	NA	NA	NA	NA	NA	NA	NA	NA	NA	NA	NA	NA	NA	NA	70.61	25.02	1.17	73	33.5	0.76	1	NA	NA	NA	NA	NA
MEL_013_2c	NA	NA	NA	NA	NA	NA	NA	NA	NA	NA	NA	NA	NA	NA	NA	NA	NA	NA	NA	NA	96.65	20.53	0.84	99	28.5	0.77	0	NA	NA	NA	NA	NA
MEL_014_2	94.4	16.1	29.7	-9.31	74.06	254.93	20.24	6.49	-12.04	-2.31	85.12	263.29	19.4	10.96	-7.44	2.68	49.48	245.15	15.88	-10.54	106.97	28.41	1.13	91.5	34.5	0.46	0	0	1	NA	NA	NA
MEL_014_4	61.8	16.2	39.3	-16.41	50.56	255.91	36.74	17.63	-6.03	-0.87	62.99	259.99	42.64	29.19	5.06	-0.39	29.32	244.89	23.99	-11.89	70.4	24.46	0.87	66.5	30	0.41	3	0	0	0	4.58	4.32
MEL_014_7	50.4	15.9	91.1	22.41	43.77	254.07	57.85	10.86	7.82	-8.85	53.93	258.25	74.29	29.21	31.86	-3.62	27.79	240.02	58.56	19.86	57.48	25.96	0.91	84	33	0.59	1	0	0	4	2.99	5.16
MEL_014_8	62.8	16.2	53.4	-1.79	54.6	256.05	36.82	6.17	NA	NA	67.14	256.79	29.91	8.99	NA	NA	36.79	244.02	21.06	NA	NA	NA	NA	NA	NA	NA	NA	0	1	0	4.78	4.21
MEL_015_2	NA	NA	NA	NA	NA	NA	NA	NA	NA	NA	NA	NA	NA	NA	NA	NA	NA	NA	NA	NA	103.03	22.96	1.49	93.5	28.5	1.54	3	NA	NA	NA	NA	NA
MEL_015_3	80.4	13	81.1	22.9	65.5	250.19	63.93	14.99	17.68	6.88	79.92	253.56	43	25.24	3.14	5.3	43.63	238.03	53.56	21.35	86.6	22.96	1.12	86	37	1.34	1	3	1	NA	NA	NA
MEL_015_7	65.4	12.8	52.6	-0.14	60.74	253.23	60.26	8.69	17.54	-3.38	59.42	257.07	56.52	10.5	14.41	-17.08	35.41	242.91	60	26.08	92.5	22.97	2.34	83.5	30.5	0.81	3	0	2	0	4.28	4.48
MEL_015_8	NA	NA	NA	NA	63.3	251.91	26.86	7.84	-17.13	-2.77	71.02	258.26	45.77	17.93	8.65	-4.62	NA	NA	NA	NA	68.13	24.98	2.35	84.5	30	0.99	0	3	0	2.67	2.28	4.53
MEL_016_1	66.4	18.9	62.2	13.43	NA	NA	NA	NA	NA	NA	NA	NA	NA	NA	NA	NA	NA	NA	NA	NA	NA	NA	NA	NA	NA	NA	NA	NA	NA	NA	NA	NA
MEL_016_4	72.4	15.8	65.7	8.19	NA	NA	NA	NA	NA	NA	NA	NA	NA	NA	NA	NA	NA	NA	NA	NA	78.23	21.91	1.35	82.5	28.5	2.19	3	NA	NA	NA	NA	NA
MEL_016_6	65.4	12.8	35.1	-17.64	55.94	253.86	18.07	18.04	-25.93	2.45	69.95	259.22	29.14	46.74	-7.18	23.06	34.78	242.97	35.81	1.62	79.56	25.62	0.81	93	26	1.4	1	0	NA	NA	NA	NA
MEL_017_4	79.4	16.1	59.7	12.97	NA	NA	NA	NA	NA	NA	NA	NA	NA	NA	NA	NA	NA	NA	NA	NA	81.57	25.47	1.22	77	26	1.27	3	NA	NA	NA	NA	NA
MEL_017_6	89.4	16.1	72.2	17.12	NA	NA	NA	NA	NA	NA	NA	NA	NA	NA	NA	NA	NA	NA	NA	NA	NA	NA	NA	NA	NA	NA	NA	NA	NA	NA	NA	NA
MEL_017_7	69.6	15.9	58	12.52	NA	NA	NA	NA	NA	NA	NA	NA	NA	NA	NA	NA	NA	NA	NA	NA	NA	NA	NA	NA	NA	NA	NA	NA	NA	NA	NA	NA
MEL_018_1	70.4	15.9	25.3	-19.74	63.61	254.09	30.35	3.6	-9.13	-7.87	71.74	259.83	21.23	15.65	-13.82	-6.96	43.48	243.01	36.37	6.24	84.46	27	1.09	87	30	0.81	0.33	0	0	0	2.66	2.78
MEL_018_2	NA	NA	NA	NA	60.13	253.92	29.43	3.53	-12.23	-10	73.61	256.96	21.87	17.31	-15.97	-3.55	39.31	242.97	16	-16.08	93.94	25.49	1.5	78.5	33	1.62	0	0	2	0	3.65	4.31
MEL_019_1a	72.4	14.1	66.7	13.01	65.61	253.09	55.35	28.87	14.94	18.86	75	256.98	38.91	7.75	1.53	-12.47	43.96	239.24	34.99	3.45	83.07	23.57	0.98	86.5	33	2.08	3	2	3	3	4.38	4.75
MEL_019_4	90.6	12.9	64.3	11.25	57.9	252.09	34.11	4.6	-12.38	-8.07	70.03	256.52	48	15.83	8.54	-6.47	42.31	240.97	41	9.44	82.47	25.43	1.36	90	28.5	0.83	0	0	NA	1	2.66	2.15
MEL_019_5	78.4	16	36.1	-4.75	66.15	247.86	61.31	3.15	10.77	-4.53	77.63	256.58	79.09	10.91	42.06	-8.22	44.66	237.95	35.15	3.38	97.41	22.01	0.88	91.5	33.5	0.97	3	0	1	3	2.6	4.8
MEL_020_1A	77.4	13.1	65.2	5.74	62.03	255.02	32.77	5.61	-5.69	-8.55	NA	NA	NA	NA	NA	NA	39.48	238.06	40.44	6.32	84	21.44	1.06	94.5	36	0.52	0	0	NA	NA	NA	3.87
MEL_020_3	79.8	16.2	63.4	10.26	62.28	258.77	24.41	2.65	-6.46	-13.21	78.82	260.13	20.73	19.22	-11.77	2.23	45.77	242.16	18.51	-10.92	93.59	28.59	0.91	93.5	33	0.3	0	0	1	0	2.49	3.41
MEL_020_5	66.6	12.9	57.7	-0.99	58.91	249.06	35.13	6.48	-16.86	-4.31	73.6	253.99	31.51	14.84	-9.81	-5.71	38.63	236.03	21.06	-14.33	85.65	18.98	1.08	87.5	29.5	0.44	3	0	0	1	2.42	3.02
MEL_020_7	76.8	16.2	71.8	17.14	63.1	255.1	37.38	10.29	-0.36	-2.22	66.72	261.09	40.05	38.89	4.92	11.33	NA	NA	NA	NA	79.62	24.08	1.04	79.5	25.5	1.46	3	0	0	3.67	2.23	4.62
MEL_021_1	63.8	16.2	28.3	-19.67	NA	NA	NA	NA	NA	NA	NA	NA	NA	NA	NA	NA	NA	NA	NA	NA	NA	NA	NA	NA	NA	NA	NA	NA	NA	NA	NA	NA
MEL_021_2	65.4	18.9	48.6	6.01	55.39	248.23	18.97	8.77	-36.53	-2.62	59.99	254.09	54.12	9.38	8.69	-13.21	32.65	239.94	44.87	8.39	76.29	18.95	1.03	73.5	21.5	0.51	3	0	0	4	3.11	5.21
MEL_021_3	57.4	15.8	43.8	-8.08	61.5	254.03	40.09	13.5	-0.63	0.59	75.25	258.86	46.64	56.86	11.55	36.89	42.82	241.23	22.61	-8.59	71.1	25.02	2.31	75	33.5	1.28	3	0	0	3	3.49	4.54
MEL_021_7	64.8	16.2	66.4	18.89	60.35	255.02	50.95	15.19	11.6	1.03	86.08	259.05	42.14	19.25	10.63	6.75	38.47	240.94	37.49	4.14	90.07	25.94	1.09	86.5	30.5	1.02	0	0	1	0	3.5	4.57
MEL_022_1c	NA	NA	NA	NA	54.1	254.93	35.67	31.31	-7.17	14.27	64.78	259.26	39.92	30.4	2.04	3.02	35.32	241.02	49.28	14.51	87.61	24.94	0.69	81.5	33.5	2.01	0	0	0	0	3.22	2.95
MEL_022_2b	NA	NA	NA	NA	60.6	251.6	49.2	5.97	3.16	-5.36	69.6	256.74	42.39	18.81	3.05	-3.79	40.48	242.78	36.88	5.26	76.07	24.04	0.87	79	27.5	0.51	0	0	2	0.67	4.25	4.34
MEL_023_2	NA	NA	NA	NA	61.53	250.35	51.62	4.4	3.59	-6.3	70.7	258.02	58.99	18.45	21.49	-4.2	40.65	239.94	44.87	12.1	88.76	24.98	2.48	86.5	28.5	1.81	3	0	0	3	3.73	4.6
MEL_023_4	NA	NA	NA	NA	51.46	252.97	46.81	13.62	-1.34	-2.58	55.18	256.11	36.04	14.21	-8.52	-13.35	32.48	240.15	50.88	14.41	70.16	19	1.86	81	34	0.91	3	0	3	3.67	3.31	3.9
MEL_023_5	67.6	15.9	55.5	-4.42	54.25	255.93	22.05	6.13	-18.73	-11.14	68.11	260.63	31.13	16.52	-4.11	-9.46	32.57	245.39	25.29	-8.87	77.92	25.04	0.91	83.5	31	0.8	0.33	0	0	0	2.87	3.23
MEL_024_2	NA	NA	NA	NA	60.62	254.9	27.94	3.73	-11.51	-9.81	69.46	257.71	32.24	10.13	-6	-13.06	36.31	241.85	36.41	2.45	98.08	25.42	1	90	30.5	0.87	0	0	0	0	3.59	2.7
MEL_024_5	NA	NA	NA	NA	61.57	254.1	44.05	30.41	3.51	17.7	74.01	255.95	33.48	29.86	-5.41	9.24	43.82	241.23	27.61	-3.13	86.39	23.44	0.8	83.5	29.5	0.58	2	0	0	3	3.01	4.5
MEL_026_1b	NA	NA	NA	NA	57.25	254.02	64.4	5.11	21.41	-10.06	64.41	259.93	31.6	10.3	-5.61	-18.09	36.82	240.21	32.14	-2.29	90.43	25.02	1.25	77	26	0.39	0	0	0.67	2	3.91	2.91
MEL_027_1e	NA	NA	NA	NA	72.93	249.23	14.82	7.81	-29.41	3.2	80.75	255.94	25.37	10.55	-11.44	-7.71	44.57	240.12	25.68	-5.2	106.47	23.41	1.09	103.5	29	0.91	3	0	0	3	1.39	3.72
MEL_029_1c	NA	NA	NA	NA	67.59	257.02	24.26	5.36	-7.28	-7.58	84.86	256.76	39.73	11.47	5.16	-4.42	47.65	240.95	22.09	-6.99	103.34	24.52	1.12	95.5	29.5	0.52	1	0	0	3	3.53	4.37
MEL_029_2b	NA	NA	NA	NA	63.13	253.5	41.96	8.17	1.05	-4.01	70.85	258.26	39.88	25.07	2.71	2.41	28.57	240.43	42.18	4.01	90.45	23.03	0.95	93.5	33	2.02	0	0	0	0	4.18	3.78
MEL_030_1b	NA	NA	NA	NA	68.9	254.77	40.78	2.57	5.45	-7.87	81.3	260.31	10.65	14.97	-20.87	0.11	41.98	244.13	19.44	-10.91	86.19	26.92	1.22	87.5	31.5	1.03	3	3	2	3	3.16	3.95
MEL_030_2a	64.4	13.1	31.4	-21.38	62.05	252.06	15.52	7.59	-28.83	-4.05	69.66	259.13	17.46	19.61	-19.05	-4.23	41.23	238.91	27.33	-5.61	93.13	23.08	0.52	89	32.5	0.58	3	0	0	4	3.84	4.96
MEL_031_1c	NA	NA	NA	NA	69.84	256.99	44.57	6.03	14.17	-6.09	81.54	260.01	30.47	20.18	-1.33	5.3	45.99	244.94	23.33	-4.8	95.93	26.46	1.06	92	32.5	1.7	3	3	0	3	2.93	4.28
MEL_031_2c	NA	NA	NA	NA	71.16	257.07	32.41	8.19	2.86	-2.29	74.41	261.63	26.93	26.82	-5.17	6.26	47.57	244.39	17.79	-9.85	87.14	26.98	0.82	90	35	0.63	3	0	0	2.33	1.72	3.86
MEL_032_1	82.4	16.1	63.9	11.99	67.34	252.91	30.11	18.12	-9.75	8.11	81.71	260.52	51.44	21.11	20.29	6.75	47.95	243.22	20.75	-7.22	95.97	27.41	0.68	104	31	0.53	3	0	1.67	3	4.56	4.37
MEL_032_2	81.4	12.8	61.6	-3	NA	NA	NA	NA	NA	NA	NA	NA	NA	NA	NA	NA	NA	NA	NA	NA	NA	NA	NA	NA	NA	NA	NA	NA	NA	NA	NA	NA
MEL_032_5	80.4	10.9	90.7	35.82	77.29	250.1	88.61	4.4	48.43	0.82	83.36	255.48	61.49	13.15	24.95	-4.63	57.32	239.02	54.28	28.85	104.12	23.98	2.59	95	26	1.26	3	3	2	1.67	4.33	4.68
MEL_032_6	75.4	17	65	10.86	62.26	253.9	43.86	11.14	3.29	-1.57	67.05	260.79	46.07	15.18	10.69	-11.84	33.44	241.65	31.64	-3.73	75.13	25.58	1.47	87.5	30	0.58	3	3	0	3.67	3.95	5.09
MEL_032_8	79.4	14.1	57.7	-12.51	67.74	252.91	32.12	2.59	-7.53	-7.01	75.32	259.95	32.65	10.37	-1.15	-9.45	42.31	241.85	31.41	0.23	95.36	26.47	1.27	94	28.5	1.13	0	0	3	1	2.43	2.66
MEL_033_1A	73.4	13.1	69.3	-5.65	57.83	251.44	67.81	11.3	19.99	-1.47	69.62	254.22	49.18	20.84	6.89	-0.38	38.48	237.93	51.01	16.36	71.48	19.02	0.62	67.5	27	0.35	2.67	3	NA	NA	NA	4.75
MEL_033_2	55.6	15.9	60.9	8.25	46.97	256.03	45.38	10.87	0.96	-8.87	NA	NA	NA	NA	NA	NA	37.49	243.94	23.33	-9.18	66.76	25.98	0.75	68.5	29.5	0.52	NA	3	0	4	1.13	3.42
MEL_033_4	55.6	15.9	61.9	9.2	51.34	252.91	66.78	28.12	18.45	11.52	61.29	254.79	40.5	49.5	-3.7	26.1	29.22	239.24	22.93	-15.44	73.1	23.02	0.77	78	27.5	0.82	1	3	0	2	2.09	4.26
MEL_033_5	60.4	19	35	-10.15	53.39	256.02	33.97	21.66	-7.08	3.57	59.14	261.24	26.52	47.67	-10.79	12.95	NA	NA	NA	NA	73.26	25.52	2.5	77.5	30	1.01	3	0	0	4	2.53	3.86
MEL_033_7	48.4	15.9	98.2	28.44	NA	NA	NA	NA	NA	NA	NA	NA	NA	NA	NA	NA	NA	NA	NA	NA	NA	NA	NA	NA	NA	NA	NA	NA	NA	NA	NA	NA
MEL_034_4	61.4	13	58.2	-9.72	57.7	252.97	55.95	40.52	11.11	26.39	59.81	258.93	37.39	56.27	-2.42	25.88	31.82	244.23	17.61	-17.4	90.41	24.48	2.17	90	28	0.45	2	0	0	1.33	2.36	3.88
MEL_034_5	72.8	16.2	43	-13.75	53.48	254.84	37.86	10.55	-5.49	-6.9	72.48	256.63	25.27	15.6	-13.3	-5.71	40.63	240.16	18.39	-14.29	89.32	27.01	0.91	79	24.5	0.44	3	0	2	3.33	3.88	4.81
MEL_034_6	NA	NA	NA	NA	46.68	252.52	67.66	5.18	16.09	-13.38	54.9	256.76	56.45	26.43	12.57	-2.63	NA	NA	NA	NA	73.75	18.96	1.67	79	27.5	1.59	0	0	2	0	3.25	3.87
MEL_034_7	65.4	17.9	36.5	-7.77	NA	NA	NA	NA	NA	NA	NA	NA	NA	NA	NA	NA	NA	NA	NA	NA	NA	NA	NA	NA	NA	NA	NA	NA	NA	NA	NA	NA
MEL_035_1	77.6	13.9	92.7	27.9	57.09	249.97	71.1	14.52	19.96	2.28	69.02	253.76	61.43	16.02	18.42	-5.03	33.48	240.01	28.87	-7.2	72.26	18.98	2.15	83.5	31	0.61	0	1	1.33	1.33	2.84	3.55
MEL_035_2	66.6	15.9	40.9	-12.79	57.08	255.97	47.33	19.48	8.13	3.87	67.63	256.9	35.14	19.58	-4.62	-3.99	NA	NA	NA	NA	80.97	25.46	1.21	76.5	30.5	0.5	3	3	0	3.67	3.79	4.47
MEL_035_3	59.4	9.1	88.9	6.83	54.45	249.03	56.4	4.21	1.99	-8.02	62.39	255.42	67.43	6.79	24.3	-17.2	34.65	237.95	52.09	15.68	74.32	18.97	1.24	81.5	33	0.81	3	3	0	4	2.46	5.12
MEL_035_7	63.4	16	47.4	-1.17	NA	NA	NA	NA	NA	NA	NA	NA	NA	NA	NA	NA	NA	NA	NA	NA	NA	NA	NA	NA	NA	NA	NA	NA	NA	NA	NA	NA
MEL_035_8	61.4	15.8	73.4	16.92	NA	NA	NA	NA	NA	NA	NA	NA	NA	NA	NA	NA	NA	NA	NA	NA	NA	NA	NA	NA	NA	NA	NA	NA	NA	NA	NA	NA
MEL_036_1b	NA	NA	NA	NA	67.77	254.86	29.35	8.07	-6.39	-3.2	77.62	264.52	14.29	21.6	-13.43	5.11	32.32	245.12	10.46	-23.93	96.16	26.57	0.67	88	36	1.03	3	0	0	3.33	4.65	4.65
MEL_036_3	79.6	15.9	20.2	-26.85	73.29	252.84	24.96	6.44	-11.89	-1.51	81.91	258.51	22.3	14.31	-11.14	-1.49	NA	NA	NA	NA	94.82	26.03	0.87	90	34	0.81	3	3	NA	2.33	4.31	4.88
MEL_036_8	72.4	16.9	72.3	9.89	57.43	257.93	34.95	10.51	-0.15	-6.78	71.78	260.22	35.83	20.74	1.26	-1.95	39.64	242.71	26.98	-5.06	71.78	27.49	1.02	95.5	35	0.9	3	0	1	2.33	3.91	4.98
MEL_037_1a	85.4	12	45.4	-5.13	69.23	250.77	50.64	17.83	7.52	9.9	87.42	255.33	39.36	40.05	3.91	23.28	NA	NA	NA	NA	110.06	23.03	0.92	102	23	0.83	3	0	1.33	3.33	3.87	4.13
MEL_037_2a	64.6	15.9	50.2	-4.54	53.16	254.03	42.19	15.5	-2.94	-0.09	69.35	256.22	39.27	14.7	-0.75	-7.71	39.65	241.79	37.13	4.69	86.07	25.53	2.33	77.5	30.5	1.54	0	3	2	0.67	4.52	5.08
MEL_038_1a	50.4	15.9	64	8.67	52.53	255.97	60.61	30.11	19.01	12.03	62.86	260.1	45.48	20.17	7.99	-9.65	33.77	241.25	47.38	11.99	68.41	26.03	0.98	72	30.5	0.75	1	0	1.67	1	3.15	3.79
MEL_038_2b	NA	NA	NA	NA	55.75	251.97	45.57	9.62	-2.29	-4.3	68.95	256.61	37.8	16.6	-1.89	-6.19	NA	NA	NA	NA	76.67	24.45	0.97	78	26	0.82	0.67	0	1	1	3.26	3.04
MEL_039_1e	NA	NA	NA	NA	56.21	249.42	54.95	8.87	2.25	-3.26	65.28	255.31	33.96	15.67	-8.39	-7.36	33.77	237.65	37.26	0.31	84.1	23.95	0.93	87	29.5	1.77	0	0	1	1	3.92	4.05
MEL_040_1c	NA	NA	NA	NA	60.13	255.23	83.36	4.19	44.31	-9.55	74.11	258.41	61.96	19.72	25.98	-0.98	36.33	242.46	71.28	37.59	81.03	25.07	1.5	80.5	34	1.48	1	0	3	2	3.26	3.02
MEL_040_2c	NA	NA	NA	NA	61.69	257.19	23.5	14.38	-10.83	0.19	65.28	260.59	27.62	10.87	-8.54	-17.51	38.72	242.99	26.19	-6.15	83.05	26.92	1.84	72	31.5	1.2	0	0	1	0	1.44	1.28
MEL_041_1c	NA	NA	NA	NA	40.67	255.1	35.6	10.48	-14.01	-11.09	49.63	260.03	37.06	69.8	-4.62	29.55	24.57	242.39	42.79	3.62	68.43	26.56	1	68	31	0.98	0	0	0	0.33	1.75	1.61
MEL_041_2c	NA	NA	NA	NA	45.14	259.05	69.63	41.48	30.25	19.44	55.96	260.86	41.26	42.34	2.52	5.43	30.51	243.9	22.99	-12.77	74.63	27.52	0.86	74.5	26.5	0.79	1	0	2	2.67	4.7	3.95
MEL_042_1b	NA	NA	NA	NA	56.02	254.99	70.72	6.01	29.01	-10.21	64.64	260.13	47.01	10.03	10.1	-18.39	35.69	242.34	51.26	17.22	92.59	25.43	2.99	85.5	32.5	0.99	0	0	2	1	3.4	3.11
MEL_043_1	74.4	19.1	43.4	-1.03	53.32	257	22.53	7.73	-16.6	-10.98	79.36	263.22	29.17	15.79	0.47	0.86	43.35	248.87	26.88	-0.78	88.41	27.98	1.01	85.5	32.5	0.63	0	3	0	0	2.22	4.11
MEL_043_2	66.4	12.8	49.1	-9.82	63.96	251.23	48.71	4.02	3.72	-5.55	71.6	256.22	32.49	9.42	-6.83	-12.14	42.22	241.29	22.08	-9.38	91.03	23.54	0.55	69	35	0.89	3	0	1.67	3	3.59	4.82
MEL_043_4	NA	NA	NA	NA	30.66	271.06	32.83	51.65	9.7	15.86	40.47	261.59	44.27	95.43	1.58	42.1	26.87	245.09	53.44	16.5	54.96	25.87	1.1	76.5	31.5	0.98	0	0	2	0	3.51	3.41
MEL_043_5	68.8	16.2	23.3	-22.09	NA	NA	NA	NA	NA	NA	NA	NA	NA	NA	NA	NA	NA	NA	NA	NA	NA	NA	NA	NA	NA	NA	NA	NA	NA	NA	NA	NA
MEL_043_7	56.8	13.2	68.3	11.75	NA	NA	NA	NA	NA	NA	NA	NA	NA	NA	NA	NA	NA	NA	NA	NA	NA	NA	NA	NA	NA	NA	NA	NA	NA	NA	NA	NA
MEL_044a_1	61.4	12.9	80.3	25.66	54.87	254.06	65.7	18.37	21.53	2.99	62.26	256.29	48.17	40.13	6.03	14.93	38.79	240.02	43.56	9.96	81.93	25	1.85	73.5	33.5	1.49	3	3	0	3	4.22	4.42
MEL_044a_2	NA	NA	NA	NA	52.9	253.91	41.59	22.88	-3.92	6.47	61.85	256.07	43.63	13.49	1.11	-11.56	37.96	238.24	44.99	10.24	76.43	24.9	1.62	100.5	29	0.53	0	1.5	1.33	0	4.44	3.63
MEL_044a_4	NA	NA	NA	NA	64.97	257.02	47.3	19.11	14.37	5.34	76.41	260.79	28.81	13.57	-3.66	-5.23	38.66	244.95	15.15	-16.37	95.5	26.03	0.59	92	31.5	0.86	0	0	3	1	4.58	3.42
MEL_046_1	69.6	15.9	67.3	8.45	60.67	253.46	31.33	16.56	-10.96	2.94	72.2	259.13	36.69	40.5	0.96	18.43	44.51	243.72	25.72	-3.63	87.79	24.01	2.26	81	33.5	2.1	3	1	0	2.67	2.29	4.12
MEL_046_2	74.6	15.9	89.4	26.38	35.4	254.12	63.06	51.31	8.7	27.89	42.91	254.84	46.55	78.63	-3.3	50.93	NA	NA	NA	NA	80.32	26.04	1.18	80	34	3.95	3	0	1.67	1	2.17	3.75
MEL_047a_1	75.8	13.2	48.3	-11.87	63.36	250.1	42.42	25.9	-5.14	16.14	65.09	256.83	27.87	27.01	-12.77	2.35	31.22	239.24	32.93	-4.52	81.3	24.09	1.34	83	28.5	0.76	3	0	0.33	1	2.7	4.16
MEL_047a_3	78.4	15.8	49.6	8.58	73.56	253.91	36.74	27.63	2.17	19.87	59.24	259.79	23.95	13.48	-15.03	-18.73	39.48	238.67	42.4	8.53	82.19	25.49	0.7	89.5	28.5	0.75	0	0	1	0	4.99	4.35
MEL_047b_1a	NA	NA	NA	NA	69.81	251.03	82.58	5.58	40.28	-1.52	79.59	256.66	65.43	15.48	29.11	-2.78	NA	NA	NA	NA	86.38	25.51	2	87	29.5	1.85	3	0	3	3.33	5.17	4.8
MEL_048_1a	67.8	13.2	79.7	8.71	58.25	250.45	48.6	9.54	-0.97	-2.6	69.68	256.49	36.41	13.23	-3.2	-9.2	37.23	238.26	48.03	12.95	81.58	23.96	0.63	81	28.5	0.83	2	0	1	2	4.39	4.05
MEL_048_1c	NA	NA	NA	NA	66.56	253.05	75.38	6	35.39	-3.6	68.07	256.9	80.87	13.47	41.25	-9.9	37.33	240.73	70.13	36.16	98.05	25.58	2.02	82.5	27.5	1.2	3	0	0.5	4	4.28	4.36
MEL_048_2bA	NA	NA	NA	NA	46.52	248.97	69.72	6.14	10.99	-10	59.8	254.1	40.52	20.51	-4.96	-2.12	NA	NA	NA	NA	65.79	19.03	0.99	72.5	29.5	0.49	1	0	0	1	2.11	3.06
MEL_049_2	67.8	13.2	73.4	15.81	NA	NA	NA	NA	NA	NA	NA	NA	NA	NA	NA	NA	NA	NA	NA	NA	NA	NA	NA	NA	NA	NA	NA	NA	NA	NA	NA	NA
MEL_049_4	NA	NA	NA	NA	64.78	253.52	49.98	7.83	9.99	-3.12	72.18	260.98	32.27	37.76	-1.29	15.2	40.77	270.25	32.38	12.78	84.89	25.56	0.69	89.5	34.5	0.59	2	0	0	0	3.74	3.47
MEL_049_5	74.4	12.8	79.6	18.14	57.3	251.06	69.73	11.79	20.88	-0.67	69.37	254.49	38.09	13.7	-3.96	-7.72	39.87	240.09	28.44	-4.63	77.62	24.07	0.88	80	29	1.72	0	3	0	0	2.85	3.88
MEL_050_1	56.4	13	60.7	3.61	58.77	250.97	49.75	11.75	1.5	-1.12	60.72	253.26	39.9	25.47	-6.28	4.25	30.79	241.27	30.58	-6.19	64.59	19.02	1.16	85	31.5	1.09	0	3	0	0	1.41	3.7
MEL_050_5	77.4	18.8	43.8	0.51	66.55	255.9	20.93	6.13	-13.39	-6.6	72.32	261.31	5.68	20.62	-27.45	-1.9	46.55	243.22	42.82	14.2	85.95	27	0.94	95.5	31.5	0.38	3	0	0	4	2.02	4.26
MEL_050_6	NA	NA	NA	NA	57.36	256.19	32.55	15.18	-6.06	-0.43	NA	NA	NA	NA	NA	NA	43.37	241.45	39.48	8.62	88.49	26.04	0.93	96	29.5	1.02	NA	0	0	0	2.23	3.11
MEL_051_1d	NA	NA	NA	NA	75.51	255.9	36.16	5.96	6.58	-3.06	83.07	261.07	46.07	16.78	15.99	4.09	NA	NA	NA	NA	103.51	25.99	1.09	109	29.5	2.5	3	3	0.67	4	3.63	4.61
MEL_052_1	84.8	20.2	43	12.49	67.98	253.03	31.05	5.52	-8.23	-3.67	NA	NA	NA	NA	NA	NA	35.57	240.43	27.18	-7.74	98.84	25.05	1.97	96.5	30	1.05	NA	0	0	0	3.13	4.11
MEL_052_3	NA	NA	NA	NA	57.55	257.92	34.52	18.39	-0.55	1.11	68.23	257.27	32.34	8.83	-6.8	-14.72	39.77	242.65	32.26	0.25	78.7	25.03	0.98	92.5	32.5	0.42	0	0	0	0	1.7	3.85
MEL_052_5	90.4	11.9	88.6	20.47	70.08	252.9	67.08	11.44	28.65	2.25	74.81	257.17	57.14	6.8	19.93	-13.5	NA	NA	NA	NA	90.63	18.94	1.41	93	29	0.28	1	3	3	1	1.59	3.19
MEL_052_8A	61.8	16.2	70.5	14.82	NA	NA	NA	NA	NA	NA	NA	NA	NA	NA	NA	NA	NA	NA	NA	NA	NA	NA	NA	NA	NA	NA	NA	NA	NA	NA	NA	NA
MEL_053_1aA	NA	NA	NA	NA	58.34	257.06	26.31	12.07	-10.04	-4.17	69.88	261.22	22.47	11.25	-11.53	-13.51	NA	NA	NA	NA	83.75	26.43	1.09	77.5	38	0.27	0	3	0	0	3.1	4.38
MEL_053_1b	NA	NA	NA	NA	NA	NA	NA	NA	NA	NA	NA	NA	NA	NA	NA	NA	NA	NA	NA	NA	75.06	22.06	0.77	82	28	NA	NA	NA	NA	NA	NA	NA
MEL_053_2aB	NA	NA	NA	NA	55	255.09	34	39.68	NA	NA	59.16	258.1	39.25	28.34	NA	NA	NA	NA	NA	NA	NA	NA	NA	NA	NA	NA	3	0	0.5	3	3.29	4.8
MEL_054_2	46.4	16.1	71.4	14.36	44.88	256.9	73.54	30.32	29.74	8.31	54.03	256.79	52.43	2.36	8.32	-27.15	29.48	243.06	47.94	11.34	72.59	25.01	1.3	71.5	29.5	0.97	0	0	0	0	2.47	3.43
MEL_054_3A	69.4	17	47.9	-15.98	59.64	258.09	20.9	9.82	-12.71	-5.82	73.01	261.03	15.31	19.45	-17.94	-2.37	32.55	244.25	20.6	-14.07	78.11	27.1	1.57	80	38.5	0.69	0	0	0.67	0	3.28	2.79
MEL_054_7	73.4	15.8	68.8	5.07	61.42	257.09	29.11	4.49	-5.55	-9.7	79.99	259.95	34.4	20.45	2.06	4.3	38.51	243.9	55.49	23.44	80.73	28.53	1.26	90.5	37	0.59	2	3	0	0	3.49	4.21
MEL_054_8	45.4	15.9	61.1	3.24	NA	NA	NA	NA	NA	NA	NA	NA	NA	NA	NA	NA	NA	NA	NA	NA	NA	NA	NA	NA	NA	NA	NA	NA	NA	NA	NA	NA
MEL_055_1aA	NA	NA	NA	NA	71.56	251.95	57.94	8.96	18.4	1.23	84.81	256.57	33.22	19.36	-1.59	3.23	NA	NA	NA	NA	96.44	26.02	0.96	85	30.5	0.61	2	3	0	0	2.62	4.26
MEL_056_1	71.4	15.9	50.9	-0.27	57.72	252.45	50.55	11.1	4.68	-2.72	72.68	255.1	40.47	13.85	0.16	-7.06	40.79	242.02	16.06	-15.74	89.72	25.43	1.13	90.5	29.5	0.55	3	0	0	3	2.18	4.2
MEL_056_4	84.4	12.8	57	-6.01	57.56	252.92	33.52	13.05	-11.5	-1.09	72.78	257.49	49.7	49	12.23	27.65	36.82	242.28	34.72	1.19	88	25.98	1.26	92.5	30.5	0.5	3	0	1	4	3.53	4.7
MEL_056_5	NA	NA	NA	NA	77.08	255.97	40.43	4.87	11.83	-2.91	91.85	259.03	42.01	14.9	12.27	6.35	50.79	242.02	30.29	3.13	100.89	26.52	0.68	96.5	35	0.72	0.67	0	1	0	4.59	4.29
MEL_057_1a	NA	NA	NA	NA	54.14	256.05	29.63	21.48	-10.96	5.04	61.7	260.26	36.11	30.9	-1.55	-0.08	37.32	244.02	41.78	9.23	79.94	26.99	0.9	84	31	0.88	0	0	0	0	2.67	1.7
MEL_057_3	65.4	16	45.5	-2.07	57.09	251.97	72.76	14.52	25.61	1.02	65.76	257.07	45.23	28.61	5.08	4.02	40.65	240.79	34.63	2.22	76.43	24.56	1.36	100.5	33.5	0.59	0	3	0	0	2.05	3.66
MEL_058_1	91.6	15.9	37.7	-3.14	88.63	252.02	36.36	10.18	6	9.05	83.54	258.33	27.28	26.41	-5.87	11.47	50.23	239.91	17.33	-11	113.38	26.52	0.88	100	29	0.63	2	0	0	0	2.2	3.1
MEL_058_2	77.4	13.1	68.1	15.32	63.28	249.06	62.51	10.84	12.84	2.12	69.75	256.09	26.64	19.29	-13.41	-2.9	40.14	240.58	30.59	-2.14	87.67	25.43	1.04	94	30.5	0.88	0	0	0.33	0	2.82	3.72
MEL_058_3	NA	NA	NA	NA	72.83	255.1	36.23	9.11	3.64	0.31	75.46	260.02	32.34	27.7	-1.33	7.99	48.23	242.26	10.53	-17.72	95.1	26.84	0.57	85.5	32	1.31	0	0	1	0	1.68	2.41
MEL_058_4	89.4	16.1	37.2	-11.18	NA	NA	NA	NA	NA	NA	NA	NA	NA	NA	NA	NA	NA	NA	NA	NA	NA	NA	NA	NA	NA	NA	NA	NA	NA	NA	NA	NA
MEL_059_1a	69.4	13.1	33.4	-16.85	57.41	252.2	42.79	6.58	-3.74	-6.92	65.42	257.43	32.99	21.45	-6.84	-3.66	NA	NA	NA	NA	74.66	23.48	1.5	86.5	32.5	0.79	0	0	0	0	2.95	1.91
MEL_060_1a	NA	NA	NA	NA	72.09	252.06	24.61	11.46	-14.43	4.55	90.46	256.58	26.26	20.23	-6.79	6.48	51.57	243.12	15.68	-10.65	103.99	25.92	0.92	99	34	1.05	1	0	0	1	3.04	3.92
MEL_060_2bA	NA	NA	NA	NA	59.96	256.1	47.68	25.48	10.26	10.69	59.86	261.52	50.49	31.08	13.74	-3.42	NA	NA	NA	NA	81.12	26.07	0.97	84.5	31.5	1.11	1	0	0	0	3.78	3.77
MEL_060_3	NA	NA	NA	NA	57.93	254.92	52.56	17.14	11.72	2.16	63.94	259.3	28.46	25.05	-9.63	-2.98	35.66	241.95	37.65	3.44	87.19	25.82	1.51	94.5	32	1.04	3	0	0	4	4.63	4.24
MEL_060_4	65.4	15.9	81.9	27.59	NA	NA	NA	NA	NA	NA	NA	NA	NA	NA	NA	NA	NA	NA	NA	NA	NA	NA	NA	NA	NA	NA	NA	NA	NA	NA	NA	NA
MEL_061_2	NA	NA	NA	NA	75.56	254.03	25.3	6	-7.98	-0.52	80.48	258.31	25.61	15.24	-8.51	-1.59	40.48	242.93	23.51	-8.05	102.21	22.13	1.14	93	33.5	0.54	1	3	0	4	2.78	4.76
MEL_061_4A	65.4	18.9	37.2	-18.79	55.93	254.92	55.89	22.14	14	6.33	65.43	257.58	37.87	20.28	-1.77	-4.97	38.51	242.9	37.99	5.51	82.37	26.39	1.18	78.5	34.5	0.66	0	3	0	0	3.39	4.4
MEL_061_7	59.4	18.1	33.9	-19.84	50.86	255.98	26.53	3.99	-15.94	-14.1	61.03	261.17	37.92	30.48	1.12	-2.39	33.32	244.12	17.96	-16.4	70.94	27.54	1.12	78.5	31.5	1.86	0	3	0	0	1.51	3.51
MEL_062_1a	66.4	19	43.6	1.55	59.9	253.9	67.43	6.27	25.61	-7.66	71.85	256.9	36.76	19.68	-1.69	-1.97	39.48	240.15	38.38	5.16	84.49	25.49	1.2	91	29.5	1.75	0	0	3	1.33	3.17	3.81
MEL_062_2	NA	NA	NA	NA	59.42	254.77	60.78	42.46	20.44	28.3	63.52	257.11	38.52	14.16	-2.27	-11.53	43.9	242.11	33.45	3.12	84.38	24.55	1.1	83.5	30	1.21	0	0	0	0.33	3.51	4.11
MEL_062_3	NA	NA	NA	NA	60.95	254.2	73.63	5.61	32.96	-7.5	66.87	261.17	41.72	13.95	6.73	-13.55	40.23	242.97	43.71	12.05	74.67	24.51	0.79	84	30	0.96	1	0	3	1	4.42	4.74
MEL_063a_1	NA	NA	NA	NA	57.68	255.09	45.82	15.1	5.19	0.12	58.46	257.11	42.68	26.05	0.32	-2.06	35.82	241.21	37.14	2.68	82.96	24.01	1.84	83.5	33.5	0.94	3	0	0	3.67	3.42	4.23
MEL_063a_2	62.8	16.2	38.9	-9.64	52.54	257.37	51.91	15.09	13.1	-3.53	68.53	256.1	75.72	16.64	35.3	-6	39.82	238.28	59.72	25.85	92.51	23.46	1.84	93	28.5	1.74	3	0	1.5	2.33	3.76	4.49
MEL_063b_1	73.4	15.8	37.6	-6.05	73.37	252.97	35.01	11.33	-1.53	3.38	81.1	257.79	32.65	23.02	-1.89	6.2	32.63	242.13	15.91	-19.63	101.95	25.99	2.09	93.5	35	2.75	3	0	0	4	3.05	4.12
MEL_064_1a	83.6	15.9	53.5	8.56	32.21	254.92	46.33	58.14	-8.12	32.44	37.55	257.41	48.58	31.11	0.07	-8.19	22.35	243.92	35.74	-3.8	85.48	24.46	1.01	84.5	27.5	3.73	1	0	1	0	2.61	3.36
MEL_065_1c	NA	NA	NA	NA	61.57	255.2	30.59	6.87	-7.76	-6.88	69.02	259.86	36.71	16.19	0.86	-8.53	NA	NA	NA	NA	77.65	25.5	0.94	72	31.5	1.77	3	0	2.67	3	2.07	4.17
MEL_065_2b	NA	NA	NA	NA	41.6	254.02	63.25	10.01	11.98	-11.76	47.59	257.43	66.43	65.82	21.07	31.58	NA	NA	NA	NA	53.64	24.51	1.26	73	30.5	2.2	3	0	0	4	1.31	4.96
MEL_066_1b	NA	NA	NA	NA	57.6	256.99	38.94	6.2	2.05	-10.45	69.59	259.93	51.97	7.3	16.37	-17.02	39.65	240.79	39.63	6.76	91.71	26.96	1.51	85	33	0.48	0	0	0	0	2.75	4.52
MEL_070_1c	NA	NA	NA	NA	60.99	250.92	44.7	8.64	-2.48	-2.99	70.76	256.02	40.66	17.23	0.84	-4.56	53.22	241.25	18.2	-8.17	81.89	23.96	2.12	85.5	30	1.09	3	0	0	4	2.91	4.46
MEL_071_1a	85.4	15.9	41.5	-9.19	NA	NA	NA	NA	NA	NA	NA	NA	NA	NA	NA	NA	NA	NA	NA	NA	86.3	24.54	0.91	92.5	28	0.32	NA	NA	NA	NA	NA	NA
MEL_072_1a	80.4	12.8	61.6	9.89	71.51	250.84	76.75	6.77	34.98	-0.74	82.47	253.94	33.75	6.67	-4.88	-12.71	41.79	239.02	22.79	-9.85	82.54	18.99	0.87	93.5	30.5	0.63	3	0	0	3	3.15	4.03
MEL_073_2	NA	NA	NA	NA	67.71	252.97	42.61	10.25	3.07	0.24	72.85	258.85	40.43	14.37	4.58	-7.19	42.87	243.1	35.42	5.04	83.09	25.03	0.88	91.5	33	2.7	0	0	0	0	2.59	4.06
MEL_073_3A	NA	NA	NA	NA	70.74	252.03	33.75	5.69	-6.06	-1.21	81.18	258.47	27.22	28.39	-6.49	12.11	28.57	244.43	14.68	-21.76	91.15	24.98	1	97.5	31	1.37	0	0	0	0	2.72	3.58
MEL_073_6	88.4	15.8	54.2	-8.53	NA	NA	NA	NA	NA	NA	NA	NA	NA	NA	NA	NA	NA	NA	NA	NA	NA	NA	NA	NA	NA	NA	NA	NA	NA	NA	NA	NA
MEL_073_8	88.4	13	69.9	9.12	73.24	253.99	35.84	11.34	1.26	2.76	85.23	258.07	45.05	25.03	12.13	10.81	49.48	240.03	26.87	-1.77	88.03	25.98	1.04	107.5	32.5	1.35	3	3	1	3.67	3.69	4.61
MEL_074_3	71.4	18.9	23.4	-16.09	NA	NA	NA	NA	NA	NA	NA	NA	NA	NA	NA	NA	NA	NA	NA	NA	NA	NA	NA	NA	NA	NA	NA	NA	NA	NA	NA	NA
MEL_074_5	100.4	13	41.6	-26.36	83.74	254.06	24.99	6.54	-3.89	2.91	93.92	260.26	31.85	10.82	4.2	6.28	53.87	243.09	18.44	-6.83	97.96	26.5	1.04	95	34	0.51	0	0	3	2	3.16	2.05
MEL_075_1b	NA	NA	NA	NA	71.42	253.77	57.45	2.46	21.46	-6.12	60.3	262.97	42.38	25.74	7.47	-10.6	NA	NA	NA	NA	81.86	25.43	1.36	80.5	29.5	2.45	3	0	0	4	3.29	4.41
MEL_075_2b	NA	NA	NA	NA	66.24	251.99	37.51	6.34	-4.77	-3.86	73.91	257.03	40.35	18.68	2.69	-2.05	35.48	240.06	37.94	2.82	81.62	23.17	1.12	93.5	25	0.79	0.67	0	0	0	2.93	2.72
MEL_075_3	NA	NA	NA	NA	61.31	252.92	37.88	3.22	-5.15	-8.85	72.96	257.05	31.2	11.71	-6.73	-9.47	38.22	240.24	32.93	-0.84	87.05	25.05	1.49	94.5	30	2.19	0	0	0	0	3.65	3.62
MEL_075_4	85.4	12.9	49.4	-6.29	NA	NA	NA	NA	NA	NA	NA	NA	NA	NA	NA	NA	NA	NA	NA	NA	NA	NA	NA	NA	NA	NA	NA	NA	NA	NA	NA	NA
MEL_076_1d	NA	NA	NA	NA	71.02	251.2	30.77	5.11	-10.54	-2.4	84.65	258.79	48.79	14.32	16.53	0.56	48.65	241.79	19.63	-8.63	92.49	25.03	0.9	92	26.5	1.04	0	3	NA	1.33	4.21	5.01
MEL_077_3	NA	NA	NA	NA	61.21	253.99	40.28	25.12	-0.67	11.6	67.39	255.43	56.55	25.16	14.99	2.62	37.57	242.12	20.68	-12.58	86.74	25.04	1.24	78.5	29	1	1.33	0	0	1	3.02	1.66
MEL_077_4	NA	NA	NA	NA	53.26	257.9	73.86	6.14	36.49	-12.8	64.77	261.02	52.32	23.95	16.5	-5.32	NA	NA	NA	NA	73.53	26.48	1.39	66	33.5	1.83	3	0	2	4	3.72	4.02
MEL_077_6	NA	NA	NA	NA	40.97	258.19	57.26	25.11	13.96	1.64	44.46	260.97	62.8	68.01	20.62	20.56	27.98	245.43	45.52	9.25	55.7	28.47	1.11	71.5	35.5	0.96	0.33	0	1	1	1.62	2.6
MEL_078_1bA	NA	NA	NA	NA	65.94	258.45	39.05	15.81	9.49	1.92	76.94	261.19	33.34	20.07	1.5	1.84	NA	NA	NA	NA	85.14	25.42	0.82	89	38	1.03	3	0	1	4	3.7	4.55
MEL_078-1b	NA	NA	NA	NA	NA	NA	NA	NA	NA	NA	NA	NA	NA	NA	NA	NA	NA	NA	NA	NA	NA	NA	NA	105	34	NA	NA	NA	NA	NA	NA	NA
MEL_081_1a	102.8	16.2	45	10.36	85.48	254.84	39.53	5.82	13.12	1.55	92.24	258.01	25.48	10.66	-5.34	0.41	NA	NA	NA	NA	115.09	24.5	0.94	92.5	30	0.61	2	0	0	0	3.32	2.95
MEL_081_3	NA	NA	NA	NA	42.96	257.02	38.97	19.38	-5.61	-3.46	53.59	259.94	35.4	26.26	-5.16	-10.64	29.48	242.81	43.18	6.47	64.44	27.03	1.17	83.5	32.5	0.9	1	0	0	1	3.85	3.96
MEL_081_4	93.4	16.1	55.5	2.53	70.68	252.77	37.49	3.07	-0.88	-5.7	71.82	259.43	54.75	10.86	19.26	-11.57	48.51	242.9	27.99	0.15	98.86	26.44	0.73	112.5	31	1.04	0	0	0	0	2.62	3.52
MEL_081_5	69.8	16.2	53	1.44	NA	NA	NA	NA	NA	NA	NA	NA	NA	NA	NA	NA	NA	NA	NA	NA	NA	NA	NA	NA	NA	NA	NA	NA	NA	NA	NA	NA
MEL_082_1aA	NA	NA	NA	NA	80.83	254.99	45.57	6.38	17	0.05	80.96	262.1	47.94	20.02	18.42	6.12	NA	NA	NA	NA	106.41	24.98	0.75	109	30	1.3	3	2.5	1.33	1.67	1.3	4.11
MEL_082_2	87.8	13.2	43.9	-3.45	70.12	255.13	21.71	11.76	-12.26	1.93	82.85	261.17	27.96	15.21	-2.07	2.42	43.23	245.26	18.03	-11.24	93.91	25.04	0.88	98	33.5	1.53	2	0	0	2	3.47	4.33
MEL_083_1	68.4	16	43.2	-2.74	58.71	253.87	56.17	12.15	13.65	-2.2	65.39	254.98	35.21	14.05	-7.5	-8.62	41.51	239.72	28.22	-4.25	86.41	20.48	1.08	92.5	29	0.7	0	NA	1.67	0	3.64	3.53
MEL_084_1	NA	NA	NA	NA	55.48	252.06	62.71	6.96	14.88	-6.96	61.34	255.84	28.8	13.55	-14.16	-11.36	38.51	239.72	43.22	9.36	79.88	24.41	1.2	77.5	34	0.92	0	3	NA	0	3.22	3.68
MEL_084_3	NA	NA	NA	NA	52.88	256.9	56.87	25.06	17.3	6.34	62.18	259.74	50.32	55.27	12.2	25.39	34.23	244.26	18.03	-15.85	80.05	25.56	2.59	84	30	0.53	3	2.5	1.67	2	3.46	4.27
MEL_084_7	71.8	16.2	70	12.69	64.48	252.06	56.05	6.96	12.98	-3.25	69.28	256.27	36.47	20.54	-3.52	-1.93	32.55	242.17	40.7	5.14	86.96	25.03	1.2	70.5	27.5	1.56	2	3	NA	1	3.81	4.06
MEL_085_2b	NA	NA	NA	NA	35.99	253.97	69.72	11.26	15.37	-12.58	42.75	255.48	48.88	17.37	-0.27	-12.59	19.48	237.15	80.88	37.08	54.75	19.09	2.32	70.5	23	1.32	0	0	1	NA	NA	NA
MEL_085_4	71.6	15.9	30.9	-13.51	64.7	249.97	39.29	5.52	-7.82	-3.83	75.27	253.85	27.5	12.9	-13.47	-7.43	37.63	238.13	43.41	8.46	79.18	22.99	0.75	80.5	26.5	0.62	1.33	3	2	0	3.3	4.49
MEL_086_3	NA	NA	NA	NA	46.62	257.2	39.36	41.69	-2.92	20.5	59.71	256.79	41.3	12.44	-1.05	-14.55	29.23	235.91	54.83	15.02	72.17	19.01	2.11	75.5	29.5	0.61	3	0	2.33	3	2.81	4.27
MEL_086_7	68.4	15.8	30.1	-16.09	60.28	250.99	55.75	21.62	8.34	9.17	67.32	253.66	37.81	20.53	-5.84	-0.63	39.87	237.1	25.42	-8.94	90.18	22.99	0.78	83.5	32	1.16	3	0	1	3	3.15	3.92
MEL_087_1c	NA	NA	NA	NA	59.48	256.92	33.33	9.32	-2.7	-6.3	72.74	260.09	36.62	24.99	2.18	3.1	40.48	244.81	33.18	2.44	85.59	25.57	1.17	80.5	35.5	1.22	0	0	0.67	0	2.97	1.71
MEL_088_1	62.4	13.1	35.2	-18.61	48.74	256.92	24.66	18.03	-17.06	-1.93	58.28	254.17	40.86	24.22	-5.01	1.24	33.35	239.74	54.66	18.42	80.2	19.06	2.01	80	32.5	0.89	0	1.5	0	0.33	2.14	2
MEL_088_3	70.4	16.1	79.2	14.39	NA	NA	NA	NA	NA	NA	NA	NA	NA	NA	NA	NA	NA	NA	NA	NA	NA	NA	NA	NA	NA	NA	NA	NA	NA	NA	NA	NA
MEL_088_6	NA	NA	NA	NA	59.51	251.58	29.87	10.44	-16.79	-1.71	60.22	254.11	34.37	15.3	-10.97	-7.29	38.48	239.67	32.4	-1.5	78.01	23.96	1.36	85.5	28.5	0.82	0.33	0	0	0	3.26	3.07
MEL_088_7	NA	NA	NA	NA	71.74	251.05	53.2	10.98	11.97	5.12	69.18	262.05	40.01	46.09	6.77	20.2	39.96	243.1	28.17	-3.56	96.71	25.6	1.58	100	30	0.75	0	0	0	0	4.06	4.57
MEL_089_1a	83.4	13.1	58.9	2.5	73.64	252.93	40.15	11.62	3.67	4.09	87.95	260.13	36.26	11.52	6.6	1.89	NA	NA	NA	NA	90.14	26.01	1.32	95.5	28.5	0.95	3	0	0	4	2.84	4.29
MEL_089_2a	NA	NA	NA	NA	73.52	254.97	19.72	6.14	-12.77	-2.66	86.56	256.22	35.82	15.36	1.14	-0.5	50.23	240.26	23.03	-5.15	105.62	24.5	1.94	101.5	29	0.41	0	0	0	0	4.21	3.78
MEL_089_4	60.8	16.2	59.3	-3.63	59.56	257.23	17.44	3.71	-17.93	-11.71	65.43	260.29	46.48	16.13	10.01	-11.82	38.65	243.79	32.13	0.09	79.95	27.5	0.69	82.5	32.5	0.78	0	0	0	0	2.32	2.2
MEL_090_1a	62.8	16.2	62.5	7.26	NA	NA	NA	NA	NA	NA	NA	NA	NA	NA	NA	NA	NA	NA	NA	NA	NA	NA	NA	NA	NA	NA	NA	NA	NA	NA	NA	NA
MEL_090_2c	NA	NA	NA	NA	58.15	256.84	23.58	11.63	-13.31	-5.44	69.52	260.29	34.78	15.19	-0.42	-9.39	36.77	240.25	42.38	7.95	78.59	27.53	0.88	74	27.5	0.52	2.33	0	1	1	1.43	3.53
MEL_091_1a	NA	NA	NA	NA	NA	NA	NA	NA	NA	NA	NA	NA	NA	NA	NA	NA	NA	NA	NA	NA	46.04	20.98	1.17	80.5	30.5	2.35	3	NA	NA	NA	NA	NA
MEL_091_2	NA	NA	NA	NA	69.11	254.86	23.21	7.98	-11.83	-2.88	84.45	257.58	27.9	19.58	-5.85	4.38	NA	NA	NA	NA	96.04	26.01	1.17	100	33	0.84	3	0	1	3	3.97	4.26
MEL_091_3	NA	NA	NA	NA	59.23	254.77	53.97	17.83	13.52	3.26	74.46	256.97	39.9	20.22	2.34	-0.25	45.48	242.81	28.18	-1.11	83.15	25.02	1.03	85	30	1.1	3	0	0	4	1.25	3.03
MEL_091_4	74.4	16.1	46.7	4.06	NA	NA	NA	NA	NA	NA	NA	NA	NA	NA	NA	NA	NA	NA	NA	NA	NA	NA	NA	NA	NA	NA	NA	NA	NA	NA	NA	NA
MEL_091_5	76.8	13.2	66.3	-13.52	NA	NA	NA	NA	NA	NA	NA	NA	NA	NA	NA	NA	NA	NA	NA	NA	NA	NA	NA	NA	NA	NA	NA	NA	NA	NA	NA	NA
MEL_092_1	64.8	19.2	30	-12.53	59.21	254.95	34	33.25	-6.1	18.47	67.45	261.02	32.32	48.4	-2.67	21.55	41.51	245.65	28.43	-1.48	81.09	26.05	0.86	86	30.5	0.52	2	0	0	2	3.5	4.12
MEL_092_3	67.8	17.2	30	-21.01	60.74	255.05	38.2	40.98	-0.89	28.06	56.5	259.79	29.51	24.96	-10.31	-9.35	40.55	241.17	38.2	5.92	81.71	24.51	0.9	90	34	0.52	3	0	1.67	0	2.62	4.33
MEL_092_6	80.4	16	78.2	25.03	NA	NA	NA	NA	NA	NA	NA	NA	NA	NA	NA	NA	NA	NA	NA	NA	NA	NA	NA	NA	NA	NA	NA	NA	NA	NA	NA	NA
MEL_093_2	NA	NA	NA	NA	69.65	255.97	20.55	24.67	-11.99	14.42	71.02	267.1	21.25	9.26	-5.5	-16.71	NA	NA	NA	NA	95.03	25.42	0.7	113.5	31.5	1.32	0	NA	NA	NA	NA	NA
MEL_093_3	89.4	13.1	58.5	-14.87	77.35	250.01	48.9	5.66	8.57	1.87	81.48	256.07	33.64	11.16	-2.79	-6.74	51.57	238.12	30.68	2.19	97.87	24.03	1.06	94	28	0.84	3	3	1.5	0	3.38	5.02
MEL_093_4	77.6	12.9	53	-6.74	63.65	254.97	32.22	29.67	-5.49	17.58	70.04	260.22	52.44	15.8	17.32	-8.31	39.1	242.49	35.95	3.57	83.24	24.97	1.06	83	30.5	0.82	0	3	0	4	3.1	4.37
MEL_093_6	60.4	15.8	68.8	18.49	NA	NA	NA	NA	NA	NA	NA	NA	NA	NA	NA	NA	NA	NA	NA	NA	NA	NA	NA	NA	NA	NA	NA	NA	NA	NA	NA	NA
MEL_093_7	82.4	15.8	65.7	20.04	NA	NA	NA	NA	NA	NA	NA	NA	NA	NA	NA	NA	NA	NA	NA	NA	NA	NA	NA	NA	NA	NA	NA	NA	NA	NA	NA	NA
MEL_094_1c	NA	NA	NA	NA	63.81	258.09	33.88	2.99	2.48	-11	73.26	261.27	29.77	14.88	-3.12	-6.75	34.87	244.13	48.12	14.48	77.02	28.54	2.08	85.5	30	1.15	0.33	3	0	0	1.08	3.25
MEL_094_2c	NA	NA	NA	NA	62.75	256.1	26.1	5.37	-9.83	-8.18	67.03	260.74	26.35	26.48	-9.09	-0.52	36.79	243.02	27.79	-5.44	84.18	27.51	1.16	79	37	0.48	0	0	0.5	1	4.02	2.58
MEL_095_1	68.4	19	35.5	-12.25	65.29	257.84	43.29	16.44	12.17	2.04	72.48	263.01	43.79	46.41	12.7	23.65	40.57	243.39	22.79	-8.53	84.65	26.49	0.89	85	31.5	0.51	0	0	1.5	0	3.79	4.31
MEL_095_6	94.4	16.1	38.1	-7.66	62.56	258.92	31.85	13.05	1.43	-2.81	71.61	265.52	32.19	30.56	3.78	6.03	45.35	243.87	26.88	-2.02	88.55	25.98	1.2	91.5	32.5	0.81	0	0	3.67	0	3.77	3.99
MEL_095_7A	74.8	13.2	62.7	1.96	65.64	254.77	37.57	7.79	0.52	-3.89	69.78	258.69	35.26	14.56	-1.73	-8.96	36.66	240.92	23.16	-11.04	78.33	19.01	1.3	83.5	29.5	0.39	0.33	3	0	0	3.03	4.37
MEL_096_1a	82.8	16.2	40	-4.94	75.56	252.06	16.28	11.58	-20.92	5.91	87.27	257.74	20.82	14.08	-11.85	0.6	50.96	241.1	15.67	-11.82	97.15	25.6	0.83	102	30	0.3	3	0	1.33	1	4.31	4.27
MEL_096_2	74.6	15.9	42.1	-7.47	NA	NA	NA	NA	NA	NA	NA	NA	NA	NA	NA	NA	NA	NA	NA	NA	NA	NA	NA	NA	NA	NA	NA	NA	NA	NA	NA	NA
MEL_096_4	79.8	16.2	74.7	21.56	67.44	253.41	31.62	21.98	-7.19	11.45	75.31	256.66	34.58	39.44	-3.08	19.34	35.77	269.25	32.38	10.02	87.29	26.52	0.76	87.5	26	0.6	0.67	0	0	2	2.41	4.94
MEL_096_5	75.8	16.2	76.8	28.3	54.67	253.93	68.7	13.64	24.17	-2.57	58.38	260.31	63.61	16.63	24.97	-17.16	NA	NA	NA	NA	78.53	25.99	1.22	82	27	1.12	0	0	1	NA	NA	NA
MEL_096_6	83.4	15.8	74.2	2.19	NA	NA	NA	NA	NA	NA	NA	NA	NA	NA	NA	NA	NA	NA	NA	NA	NA	NA	NA	NA	NA	NA	NA	NA	NA	NA	NA	NA
MEL_097_1	64.4	16.1	26.7	-21.09	59.91	251.97	66.15	16.64	20.49	3.96	70.31	255.59	46.01	35.82	5.54	14.07	39.48	241.15	33.38	0.59	90.32	19	1.79	92.5	26.5	0.53	0	0	0.67	0	3.13	2.81
MEL_097_2A	72.4	16	63.8	6.45	56.42	254.03	55.56	11.11	12.16	-3.65	64.39	258.41	63.61	26.55	24.61	-0.16	40.77	268.25	79.88	59.41	85.98	25.51	1.79	84.5	33.5	2.54	1	0	2	0.33	2.55	2.18
MEL_097_3A	64.4	19.1	41	-1.78	59.29	255.1	21.95	14.4	-17.81	0.25	64.75	260.07	40.32	27.52	3.39	-0.76	36.35	241.87	39.38	5.44	82.63	26.04	1.58	89.5	37	0.58	0	0	0	0	2	1.89
MEL_097_5	65.4	16	47	-7.19	NA	NA	NA	NA	NA	NA	NA	NA	NA	NA	NA	NA	NA	NA	NA	NA	NA	NA	NA	NA	NA	NA	NA	NA	NA	NA	NA	NA
MEL_097_6	94.4	14.1	44.3	-11.47	NA	NA	NA	NA	NA	NA	NA	NA	NA	NA	NA	NA	NA	NA	NA	NA	NA	NA	NA	NA	NA	NA	NA	NA	NA	NA	NA	NA
MEL_098_1	80.4	16.1	62.2	22.68	NA	NA	NA	NA	NA	NA	NA	NA	NA	NA	NA	NA	NA	NA	NA	NA	85.84	25.49	1.61	93.5	35	1.36	1.33	NA	NA	NA	NA	NA
MEL_098_2	78.4	15.9	80.7	26.38	67.13	254.97	19.2	4.69	-16.66	-6.58	82.8	257.87	27.77	14.4	-6.14	-1.41	44.35	242.92	30.74	0.97	89.1	26.07	1.01	104	27.5	1.6	2	0	0	3	3.42	4.66
MEL_098_5B	NA	NA	NA	NA	78.52	254.9	47.95	11.34	17.98	5.02	90.71	259.76	42.24	10.6	13	2.54	47.32	240.02	61.78	32.14	101.93	24.91	1.09	95	31	0.87	3	0	0	3	2.16	4.59
MEL_099_2	81.4	16	69.1	9.74	62.39	257.92	36.71	3.11	4.21	-12.12	75.69	257.1	37.21	14.53	0.19	-5.35	46.22	242.29	27.08	-2.09	89.09	24.45	1.35	90	32.5	1.1	3	3	0	4	3.61	5.2
MEL_099_4	NA	NA	NA	NA	65.88	257.99	19.34	6.2	-11.17	-8.2	64.94	264.75	25.1	21.03	-6.29	-11.99	41.87	245.09	25.94	-4.04	89.47	27.96	1.44	86.5	35	1.1	0.67	0	1	1.33	3.63	4.81
MEL_099_5	78.4	17.8	58	20.25	69.48	256.37	27.46	9.57	-4.38	-1.62	79.58	259.52	13.05	14.44	-19.92	-2.26	NA	NA	NA	NA	87.36	27.93	0.93	90	32	1.29	3	0	0	2	2.33	3.33
MEL_099_8	81.8	16.2	35.8	-9.6	NA	NA	NA	NA	NA	NA	NA	NA	NA	NA	NA	NA	NA	NA	NA	NA	NA	NA	NA	NA	NA	NA	NA	NA	NA	NA	NA	NA
MEL_100_1b	NA	NA	NA	NA	61.55	254.05	63.05	6.35	22.4	-5.94	75.35	257.66	44.53	15.48	8.06	-4.51	39.51	239.9	50.49	17.17	92.75	24.98	1.49	96	30	1.42	1.33	0	1	1	2.92	4.23
MEL_100_2b	NA	NA	NA	NA	63.37	254.01	51.23	4.51	11.47	-7.78	74.96	258.74	49.49	20.52	14.16	0.36	29.82	241.23	25.11	-12.12	85.55	22.01	1.45	87	29.5	0.52	1	0	1	2	4.74	4.3
MEL_101_4	NA	NA	NA	NA	60.59	254.4	39.77	7.6	-0.69	-6.45	65.88	259.26	37.73	26.16	0.2	-0.44	NA	NA	NA	NA	91.38	24.48	0.93	83	33.5	0.56	0	1	0	0	3.17	3.57
MEL_101_7	NA	NA	NA	NA	41.48	256.84	79.52	50.55	33.8	26.89	46.84	260.85	47.63	77.21	6.04	32.26	26.86	243.79	52.36	14.86	79.39	25.06	0.83	86	28.5	0.63	3	0	0	3.67	2.08	4.69
MEL_102_1	69.4	16.1	56.4	4.47	NA	NA	NA	NA	NA	NA	NA	NA	NA	NA	NA	NA	NA	NA	NA	NA	NA	NA	NA	NA	NA	NA	NA	NA	NA	NA	NA	NA
MEL_102_3	70.4	12.9	76.8	20.1	67.69	251.14	69.83	7.91	26.63	-0.02	77.42	256.95	59.27	46.15	22.61	27.04	39.82	240.21	49.64	16.6	92.62	23.07	0.93	93	29.5	0.97	3	3	1	3	4.74	4.99
MEL_102_4	70.4	16	44.2	-7.5	58.89	257.19	42.03	15.49	6.23	0.07	61.56	261.79	39.57	39.99	3.66	6.73	43.63	242.16	23.39	-7.04	93.41	25.51	1.25	97.5	34	1.1	0	0	0	0	2.85	3.35
MEL_102_5	86.4	16	49.5	-0.58	69.18	252.97	22.41	7.46	-16.35	-1.52	80.09	257.19	30.02	15.32	-5.54	-2.42	47.51	239.9	37.99	8.38	96.01	25.52	0.66	92	32	0.93	3	0	1.67	3	4.34	3.67
MEL_103_1	70.4	15.8	50.7	-14.54	60.48	257.84	21.19	10.55	-12.48	-5.91	67.85	259.94	23.67	26.32	-12.46	0.62	47.48	244.78	19.38	-8.13	86.88	25.94	0.67	78.5	37	0.48	0	0	0.33	0	3.56	2.49
MEL_103_2	65.4	15.8	52.9	5.14	58.56	259.23	25.78	18.71	-6.14	1.62	68.77	261.07	44.43	11.09	9.91	-14.59	39.82	245.99	23.43	-7.11	80.59	25.09	1.19	70	33	1.06	1	2	0	2.33	3.12	4.54
MEL_103_3	58.4	16	55.7	-8.79	49.34	254.97	57.37	20.09	12.08	1.4	53.62	257.11	44.32	35.6	0.45	5.18	32.15	242.14	26.8	-8.97	74.12	24.02	0.84	82.5	29.5	0.83	2	0	0	2.67	3.24	4.75
MEL_103_8	70.4	15.8	63	-9	NA	NA	NA	NA	NA	NA	NA	NA	NA	NA	NA	NA	NA	NA	NA	NA	NA	NA	NA	NA	NA	NA	NA	NA	NA	NA	NA	NA
MEL_104_2	69.6	15.9	40.6	-11.59	NA	NA	NA	NA	NA	NA	NA	NA	NA	NA	NA	NA	NA	NA	NA	NA	NA	NA	NA	NA	NA	NA	NA	NA	NA	NA	NA	NA
MEL_104_3	72.4	15.9	49.4	5.4	61.94	252.91	30.36	12.7	-12.35	0.63	71.13	256.51	25.27	16.77	-13.86	-5.07	34.96	241.22	14.2	-20.66	93.09	23.13	0.83	91.5	36	1.29	0	0	0	0	2.74	2.83
MEL_104_4	62.4	15.8	26.3	-23.01	57.21	260.37	42.6	13.55	12.24	-5.93	72.15	261.41	51.96	20.8	18.89	-1.9	36.63	243.13	38.41	5.16	82.93	27.02	1.09	87	30	1.71	2	0	1.33	1	4.43	3.22
MEL_104_7	55.6	10.9	63.5	-4.15	58.17	255.1	35.78	10.49	-4.57	-4.7	65.05	258.63	27.77	14.78	-10.77	-11.76	NA	NA	NA	NA	75.4	22.48	0.79	86	33	1	2	0	0.33	2.33	3.16	3.54
MEL_105_1	68.6	15.9	51	-8.37	57.59	255.57	30.37	4.93	-9.36	-9.95	70.96	258.94	28.48	13.66	-7.85	-9.2	34.66	243.95	17.65	-16.16	81.92	26.55	1.06	89.5	31	0.99	3	0	0	3.33	2.11	4
MEL_105_3	85.4	15.9	34.4	-9.61	59.48	250.86	33.92	12.07	-14.18	0.03	69.92	255.19	41.75	14.68	0.69	-6.99	40.66	241.95	27.65	-4.24	89.59	23.5	1.07	79.5	31	1.03	0	0	0	1	1.75	2.5
MEL_105_5	64.4	16.1	63.1	-4.81	56.27	254.97	35.57	9.5	-6.04	-5.89	60.02	258.25	37.59	19.72	-2.95	-9.45	38.55	243.22	35.32	2.99	70.52	18.97	0.91	75	30.5	0.9	NA	0	0.33	2	3.86	4.29
MEL_106a_1	90.4	12.8	70.4	10.43	76.91	252.91	60.59	2.53	25.8	-3.36	NA	NA	NA	NA	NA	NA	44.35	238.92	73.24	41.74	76.84	25	0.78	92.5	30.5	0.77	0	0	0	2.33	4.35	4.75
MEL_106b_1	72.6	10.9	66.9	7.96	64.55	250.86	57.72	23.57	12.31	13.17	74.66	257.22	35.85	36.15	-1.35	15.77	42.65	240.94	27.37	-4.04	81.47	19.02	0.99	83.5	30.5	1.14	2	0	0.67	4	3.24	4.53
MEL_106b_2	70.4	16.1	46.7	2	62.64	255.09	29.24	4.82	-8.77	-7.69	73.6	258.31	23.97	16.22	-12.28	-4.79	30.66	242.95	22.65	-13.45	86.52	26.01	1.35	91.5	27.5	0.65	2.67	1.67	0.33	0	1.62	2.33
MEL_107_1a	61.6	12.9	85.6	17.61	69.89	250.97	30.52	4.85	-11.85	-2.66	79.19	257.3	31.28	5.08	-4.42	-13.04	36.57	240.12	45.68	11.09	85.59	23.54	1.08	88.5	25	0.86	1.33	3	0	1.33	1.56	3.12
MEL_107_3a	76.4	10.8	72.1	1.65	60.1	252.84	33.15	6.81	-10.68	-6.91	73.44	255.27	18.06	15.15	-21.81	-5.59	45.48	238.81	23.18	-7.84	79.98	18.93	0.73	83	24.5	0.49	0	1	0	0.67	2.75	3.24
MEL_108_1	59.4	16.1	34.7	-15.63	NA	NA	NA	NA	NA	NA	NA	NA	NA	NA	NA	NA	NA	NA	NA	NA	NA	NA	NA	NA	NA	NA	NA	NA	NA	NA	NA	NA
MEL_108_2	73.4	16.1	59.2	9.34	59.6	253.48	30.37	10.99	-12.45	-1.81	68.29	258.59	39.31	15.17	1.74	-9.26	37.48	239.67	37.4	3.04	76.48	25.52	0.98	81	29.5	1.52	0	3	0	0	0.91	3.73
MEL_108_4A	NA	NA	NA	NA	54.95	253.9	42.34	16.56	-2.1	0.14	68.35	256.49	39.83	23.3	-0.19	0.33	31.55	243.17	35.7	0.11	77.74	25.51	0.96	73.5	30.5	0.43	1	2	0.33	1	2.66	4.21
MEL_109_2	50.4	16.1	70.2	8.51	46.08	257.97	42.1	39.87	1.06	18.05	54.65	261.43	36.45	66.3	-2.03	27.01	33.63	244.03	21.06	-13.19	62.48	26.5	0.9	85	31.5	0.72	1	2.33	0	3	2.38	4
MEL_109_3	NA	NA	NA	NA	73.11	263.84	25.48	6.46	10.45	-8.85	86.95	258.52	29.04	13.81	-2.82	1.2	58.79	244.02	21.06	-1.53	98.42	26.03	1.08	103.5	30	0.46	2	0	0	3	3.37	4.58
MEL_109_6A	80.4	16	35.4	-4.37	68.9	257.06	29.46	16.83	-1.3	5.12	81.34	255.79	37.12	40.55	0.31	22.39	38.35	242.87	26.88	-5.7	90.5	24.03	1	89.5	34.5	1.26	3	0	1	3	NA	NA
MEL_109_7A	92.4	13	39.4	-32.67	NA	NA	NA	NA	NA	NA	NA	NA	NA	NA	NA	NA	NA	NA	NA	NA	NA	NA	NA	NA	NA	NA	NA	NA	NA	NA	NA	NA
MEL_111_1	77.8	16.2	24.3	-29.85	66.07	255.09	22.83	19.57	-13.36	8.3	72.55	260.38	23.47	33.1	-10.68	11	39.48	245.78	16.88	-13.91	88.9	26.01	0.78	77.5	30.5	0.84	1.67	0	0	1	1.01	2.27
MEL_111_3	70.4	13	43.8	-26.25	56.24	251.2	37.4	6.62	-11.74	-6.67	59.41	256.43	24.8	20.55	-18.06	-5.98	36.32	241.02	44.28	9.97	76.13	18.93	2.27	85	32	1.27	0	0	0	1.33	1.86	1.99
MEL_111_5	NA	NA	NA	NA	70.48	254.86	33.92	12.34	-0.39	2.3	77.84	260.71	34.4	16.38	2.27	-1.19	47.31	242.85	33.91	5.49	89.3	28	0.84	91	33	0.57	3	3	0	1.67	1.37	4.97
MEL_111_7	77.8	17.2	42.7	-3.16	NA	NA	NA	NA	NA	NA	NA	NA	NA	NA	NA	NA	NA	NA	NA	NA	NA	NA	NA	NA	NA	NA	NA	NA	NA	NA	NA	NA
MEL_112_1a	75.8	16.2	36.8	-11.67	60.3	256.91	23.53	7.84	-12.09	-7.16	74.07	260.83	35.71	13.36	2.56	-7.5	36.46	245.23	27.1	-5.33	94.21	25	1.19	92	31.5	0.98	2	0	0.5	0	3.6	4.88
MEL_112_4	84.6	15.9	32.7	-31.88	68.9	252.93	24.1	6.21	-14.89	-3.39	82.95	257.13	34.08	15.2	-0.65	-1.2	45.41	240.47	42.66	12.33	94.89	25.51	1.28	110.5	30	1.2	0	0	0	0	3.72	2.11
MEL_112_5	NA	NA	NA	NA	82.6	252.92	28.29	8.21	-3.47	4.39	95.1	259.95	17.71	16.43	-9.94	12.16	NA	NA	NA	NA	111.83	25.93	1.02	97.5	30.5	1.08	0	0	0	0	4.05	3.08
MEL_113_1a	71.6	11.9	81.5	10.32	54.82	250.93	46.94	6.32	-3.49	-7.38	NA	NA	NA	NA	NA	NA	29.66	244.05	20.09	-16	79.37	21.96	1.48	77	24	1.99	NA	0	0	1	3.7	4.48
MEL_113_2	70.4	15.9	76.8	4.96	59.3	256.37	40.99	7.23	3.77	-8.49	67.68	260.71	32.23	15.17	-3.05	-11.24	43.51	242.65	35.93	5.65	79.55	27.07	2.21	86	32.5	0.44	3	0	1	1.67	1.7	3.74
MEL_113_5	65.4	13	49.1	-16.77	59.02	254.99	50.72	6.01	10.6	-8.97	61.25	260.71	38.6	20.54	1.32	-11.45	32.48	243.03	41.87	6.65	84.44	25.5	1.1	88.5	29.5	0.97	3	0	0	2	2.74	4.59
MEL_114_1	NA	NA	NA	NA	64.44	254.93	48.28	10.24	10.91	-2.27	64.93	260.19	34.98	40.77	-1.76	12.52	42.4	242.55	25.67	-5.15	77.65	25.03	1.32	79	27	0.84	1.67	2	0	1	3.27	3.57
MEL_114_7	NA	NA	NA	NA	59.56	252.05	37.05	11	-8.64	-0.85	64.87	256.07	53.13	16.88	11.54	-7.07	42.23	238.16	50.57	17.77	81.59	23.4	0.77	81.5	29	0.29	3	0	0	4	2.81	4.68
MEL_114_8	NA	NA	NA	NA	60.37	254.97	23.34	6.33	-16.1	-8.24	71.78	256.83	32.85	36.69	-5.7	15.03	38.32	242.89	36.49	3.92	80.97	21.43	0.78	94	34	1.16	3	0	0	0.67	2.27	3.61
MEL_115_1	NA	NA	NA	NA	72.28	254.09	16.07	4.67	-18.82	-3.49	90.12	257.19	19.97	15.34	-12.47	2.48	42.81	242.75	15.35	-15.21	92.76	24.96	0.91	97.5	28.5	0.39	0	0	0	0	3.76	4.63
MEL_115_4	NA	NA	NA	NA	74.94	254.84	18.67	6.52	-13.31	-2.28	87.49	260.93	29.16	16.54	0.29	7.67	53.29	242.45	18.87	-6.95	97.79	25.53	1.11	110.5	36	0.52	0	3	0	0	3.5	4.08
MEL_115_5	NA	NA	NA	NA	72.77	256.84	19.96	6.55	-9.2	-4.33	90.61	259.49	19.73	10.45	-9.85	1.85	56.51	242.9	20.49	-3.64	94.56	23	1	90	30	0.57	0	1.5	0	0	3.16	4.45
MEL_116_2	NA	NA	NA	NA	61.52	252.97	43.05	11.14	0.23	-1.34	72.17	255.75	39.89	26.64	0.19	5.43	41.63	241.16	23.39	-8.4	87.87	21.98	1.17	83.5	33.5	1.75	2	0	0	2	3.99	4.5
MEL_116_4A	NA	NA	NA	NA	56.69	257.19	51.83	19.11	14.85	2.86	61.39	256.49	41.45	24.35	-0.73	-1.47	37.48	241.21	37.36	3.67	71.45	27.03	0.99	83.5	31.5	0.9	2	0	1.67	0.67	1.81	2.99
MEL_117_2B	NA	NA	NA	NA	62.67	252.11	38.81	10.72	-5.12	-0.1	72.61	255.9	38.45	18.93	-0.94	-2.16	41.23	241.16	25.57	-6.4	81.4	21.96	0.92	89	24.5	0.71	3	0	0	2	2.85	4.5
MEL_117_3B	NA	NA	NA	NA	62.27	251.91	61.31	11.89	16.78	0.86	72.06	256.17	39.2	14.18	-0.04	-7.18	34.33	240.91	18.28	-17.01	77.02	25.97	1.01	93	30	0.71	3	0	0	0.67	2.75	4.94
MEL_117_5	NA	NA	NA	NA	68.26	256.9	35.53	21.14	4.1	9.01	78.21	262.65	40.43	21.96	10.7	5.48	45.79	243.02	37.79	8.74	90.92	26.41	1.67	85	34	2.26	0	2	0	0	4	4.76
MEL_118_1b	NA	NA	NA	NA	54.74	257.03	40.41	15.69	2.09	-0.96	63.08	258.33	53.9	10.54	14.4	-16.88	34.31	240.85	31.41	-3.91	81.53	26.54	2.01	78	31	2.22	0	2.67	0	0	2.34	3.69
MEL_118_2aA	NA	NA	NA	NA	51.81	257.03	27.58	5.58	-12.29	-12.72	65.08	260.56	32.55	25.59	-3.71	-2.92	NA	NA	NA	NA	73.24	28.47	1.01	78.5	29	0.92	0	2.67	0	1.33	NA	NA
MEL_118_3bA	NA	NA	NA	NA	58.33	250.6	49.83	7.14	0.6	-4.8	66.25	259.59	33.48	13.43	-3.56	-13.21	NA	NA	NA	NA	74.13	19	0.9	71.5	28	0.85	2.67	3	0	3	4.19	5.06
MEL_119_1	NA	NA	NA	NA	51.95	249.2	60.3	10.61	4.91	-3.06	62.16	253.17	42.94	26.46	-2.89	5.44	NA	NA	NA	NA	65.17	19.01	0.99	77	29.5	0.3	0	3	0	1.33	4.19	4.67
MEL_119_4	NA	NA	NA	NA	57.24	254.99	47.51	11.34	6.44	-4.46	70.7	260.59	35.92	15.47	1.44	-8.26	38.35	241.92	53.24	20.25	82.08	18.96	1.37	83.5	31.5	0.93	0	1	1	1	3.25	3.87
MEL_119_5	NA	NA	NA	NA	60.91	251.37	50.94	7.17	4.61	-4.58	66.63	258.79	54.98	27.22	17.12	1.55	40.65	237.94	42.37	8.74	72.19	20.48	1.32	79	27	0.48	3	3	0	1.5	2.94	4.25
MEL_120_3	NA	NA	NA	NA	53.5	251.53	50.63	15.55	0.7	1.12	57.56	260.27	37.25	50.47	-1.68	16.08	33.79	241.02	30.29	-5.19	71.56	20.53	2.76	78	29	1.58	0	3	0	1	2.62	4.31
MEL_120_5	NA	NA	NA	NA	55.5	254.99	60.72	16.13	18.73	-0.5	59.62	258.79	44.98	30.5	4.95	0.21	29.31	243.16	41.45	4.81	60.12	23.05	0.98	64	29.5	0.67	1.67	0	0	2	2.68	4.76
MEL_120_6	NA	NA	NA	NA	55.04	254.08	56.56	13.29	12.53	-2.3	68.04	256.95	46.02	31.5	6.45	8.07	NA	NA	NA	NA	81.59	22.98	0.86	83	34	0.65	1	3	0	0	2.77	4.26
MEL_121_1a	NA	NA	NA	NA	69.5	253.9	35.49	11.31	-1.25	1.08	78.88	257.17	24.24	23.91	-11.71	5.58	47.96	238.1	33.17	2.99	84.56	25.01	0.67	86	34	0.53	0	0	0	0	1.5	1.71
MEL_122_1b	NA	NA	NA	NA	65.77	253.86	42.69	13.07	3.89	1.61	69.72	257.22	47.54	36.08	8.8	13.29	33.23	240.91	24.83	-10.96	85.12	25.94	1.37	83	29.5	1.01	3	0	0	2	2.07	4.3
MEL_122_2b	NA	NA	NA	NA	57.91	254.97	37.82	11.64	-2.93	-3.76	63.21	261.11	35.58	32.07	-0.61	1.28	38.57	245.12	23.18	-8.32	77.56	20.48	0.79	79.5	31.5	0.77	3	0	0	1.33	3.8	4.32
MEL_122_4	NA	NA	NA	NA	57.73	252.97	46.05	4.56	1.22	-9.16	67.08	255.79	28.22	19.06	-13.01	-3.86	35.96	239.22	39.2	3.94	76.42	20.46	2.33	79.5	27.5	0.42	1	0	0	0	2.32	3.68
MEL_123_1	NA	NA	NA	NA	60.96	253.05	61.65	51.32	18.7	39.66	69.96	254.19	28.37	25.72	-13.85	4.57	34.77	269.25	44.88	22.06	73.01	20.55	2.18	75	32.5	1.03	0	0	0	0	2.42	2.35
MEL_123_4	NA	NA	NA	NA	60.23	256.55	39.52	24.92	3.14	10.02	64.04	260.14	40.81	52.84	3.73	23.93	35.65	241.79	34.63	0.34	57.33	27.52	1.03	84	30	0.61	0	0	0	2	2.73	3.96
MEL_124_2	NA	NA	NA	NA	72.9	251.77	57.45	17.57	18.26	10.67	81.26	255.95	49.31	56.59	12.66	38.52	38.19	240.49	25.72	-7.96	95.06	20.4	1.1	94	23	0.69	2	0	0	1	3.97	4.47
MEL_124_4	NA	NA	NA	NA	61.07	248.09	51.16	4.57	-1.61	-4.35	68.91	253.57	51.63	14.25	8.36	-6.69	39.73	241.1	34.71	2.01	80.12	24.5	2.67	88	29	0.7	3	0	0.67	2.33	2.76	4.75
MEL_124_5	NA	NA	NA	NA	67.09	250.06	59.61	6.46	13.94	-1.25	76.17	257.43	43.16	17.87	6.67	-1.73	43.66	238.92	30.66	-1.16	101.26	23.47	0.78	94.5	29.5	1.05	0	0	0	1	3.46	4.18
MEL_126_2	NA	NA	NA	NA	68.67	251.99	41.1	11.09	0.12	1.71	79.69	254.9	36.83	14.51	-1.53	-4.69	40.82	238.21	42.14	8.7	99.01	24.01	1.05	101.5	34	1.31	0	3	0	0.5	2.63	4
MEL_126_3	NA	NA	NA	NA	68.57	253.2	50.59	16.87	11.96	7.27	74.55	256.07	43.66	21.09	5.08	0.66	31.32	240.12	15.46	-21.56	95.46	26.01	1.07	102.5	34	1.85	3	0	0	2	2.13	4.28
MEL_126_4	NA	NA	NA	NA	54.99	251.97	51.38	16.26	3.12	1.52	62.72	256.43	54.79	36.8	12.95	11.6	35.63	241.16	38.39	3.82	96.99	25	0.89	92.5	34	0.41	0	0	0	0	3.48	3.74
MEL_127_1b	NA	NA	NA	NA	52.51	251.86	29.48	13.29	-20.32	-2.27	52.72	256.13	39.15	29.54	-6.14	1.02	33.96	244.1	25.67	-8.41	86.55	19	0.73	67	35.5	0.49	2.67	3	0	2.33	2.9	4.48
MEL_127_2b	NA	NA	NA	NA	39.63	256.02	28.03	15.18	-20.3	-8.67	45.11	261.43	13	80.2	-28.44	31.86	34.99	244.85	30.2	-3.07	54.15	29.53	0.86	63.5	27.5	0.56	0	3	0	0	1.84	4.07
MEL_128_1	NA	NA	NA	NA	56.99	251.02	64.52	5.33	15.42	-7.96	64.76	256.03	57.04	19.4	15.36	-4.55	33.32	238.89	46.49	9.87	68.76	18.95	1.14	88	22.5	2.4	1	0	0	2	1.99	4.32
MEL_128_3	NA	NA	NA	NA	66.4	258.99	35.73	13.2	7.49	-1.42	72.62	261.44	32.04	21.89	-0.85	-0.38	NA	NA	NA	NA	97.92	27	0.84	96.5	27.5	0.95	0	3	0	1	NA	NA
MEL_128_4	NA	NA	NA	NA	62.55	253.99	45.06	10.08	4.82	-2.62	65.9	259.1	31.26	14.53	-6.46	-11.9	45.82	240.23	25.11	-5.13	83.65	21.96	1.12	87.5	27.5	1.32	0	3	0	0	3.1	4.33
MEL_129_1	NA	NA	NA	NA	50.67	256.97	45.34	10	4.75	-9.13	60.55	259.01	50.46	76.9	10.98	46.89	42.55	243.25	55.6	25.14	75.04	23.05	2.17	80.5	29.5	1.7	0	2	0	0	3.92	4.88
MEL_129_3	NA	NA	NA	NA	63.88	254.97	45.74	20.93	8.16	7.8	66.65	261.07	34.4	25.11	-0.77	-2.5	40.87	243.09	25.94	-5.37	70	25.52	0.97	86.5	33	1.35	2.67	0	0	3	3.69	4.59
MEL_129_6	NA	NA	NA	NA	61.97	250.87	63.63	13.81	16.87	2.38	66.37	255.74	55.73	18.76	14.22	-4.34	39.51	239.65	25.93	-7.5	82.87	27.12	1.03	85	32.5	0.79	1	0	0	1	4.4	4.67
MEL_130_1	NA	NA	NA	NA	72.28	251.91	44.64	21.62	5.4	14.72	73.5	256.3	26.72	12.84	-11.92	-8	42.33	240.02	29.32	-2.64	82.31	18.98	1.99	93.5	26.5	0.53	1.33	3	1.33	2	4.7	4.31
MEL_130_2	NA	NA	NA	NA	65.45	256.05	25.59	6	-9.02	-6.32	71.54	260.31	30.63	15.72	-3.92	-7.2	43.66	244.95	32.65	3.45	98.97	22.06	1.26	92.5	33.5	0.75	0	3	1.33	1.33	4.17	4.84
MEL_130_4	NA	NA	NA	NA	49.69	256.84	24.73	16.94	-16.65	-3.43	62.92	257.13	31.29	4.74	-9.67	-21.26	29.1	240.09	33.98	-4.08	89.35	26.49	1.49	89.5	25.5	0.46	3	3	0	1.67	3.69	4.28
MEL_131_1c	NA	NA	NA	NA	55.21	249.92	39.66	8.14	-12.57	-4.92	78.18	259.76	25.57	16.36	-7.56	-1.29	45.48	239.15	20.88	-9.99	79.02	22.56	1.45	86.5	24.5	0.91	0	3	0	1	2.96	4.58
MEL_131_2c	NA	NA	NA	NA	61.81	250.77	35.55	7.96	-11.49	-2.85	68.22	255.68	27.48	19.54	-13.53	-2.93	NA	NA	NA	NA	81.04	18.95	0.94	87.5	20	1.12	1.67	3	0	0	NA	NA
MEL_132_1	NA	NA	NA	NA	65	254.09	50.67	24.68	11.92	14.04	79.72	253.93	67.42	17.21	27.93	-2.54	39.23	238.93	38.81	4.95	83.73	23.45	0.87	84.5	29	0.91	2	0	0	2	3.55	4.8
MEL_132_4	NA	NA	NA	NA	61.25	249.93	55.38	21.13	6.36	10.53	71.6	253.9	49.66	15.7	7.62	-5.1	38.14	241	34.47	1	86.52	22.04	1.7	84.5	34	1.18	2	0	0	2.33	3.45	4.02
MEL_133_1B	NA	NA	NA	NA	53.5	256.93	35.42	11.74	-3.76	-6.98	61.09	261.17	44.61	35.96	7.82	3.15	32.35	243.04	34.48	-0.8	79.76	24.51	1.85	82.5	30.5	1.39	0	3	0	1.33	3.87	3.78
MEL_133_2	NA	NA	NA	NA	62.51	254.9	44.49	10.96	6.04	-2.78	67.2	256.07	38.15	23.33	-2.72	0.22	NA	NA	NA	NA	80.73	24.94	2.33	75.5	32	2.23	0	1	0	1.33	2.64	2.76
MEL_134b_1a	NA	NA	NA	NA	57.97	257.19	32.26	10.11	-4.03	-5.72	68.88	259.85	40.91	28.25	5	3.42	NA	NA	NA	NA	82.03	26.52	1.5	79	31.5	1.57	0	3	0	0	2.97	4.6
MEL_136_1a	NA	NA	NA	NA	58.53	255.97	28.95	5.11	-9.48	-10.5	67.01	260.57	37.78	10	2.13	-16.88	42.14	242.91	32.12	1.33	86.15	24.41	1.9	93	30.5	1.16	3	0	2	2	2.99	4.13
MEL_136_2a	NA	NA	NA	NA	66.25	254.93	32.05	6.13	-4.36	-5.56	67.23	260.97	29.53	22.35	-5.58	-4.65	42.96	242.1	30.67	-0.1	94.07	25.96	0.62	87.5	34	1.13	1.67	0	2	2	3.16	3.34
MEL_136_3aB	NA	NA	NA	NA	61.29	258.86	16.02	2.96	-15.19	-13.31	66.52	263.44	21.37	18.52	-11.07	-11.29	NA	NA	NA	NA	82.22	26.04	0.74	88	32.5	0.53	2.67	0	0	2.67	1.92	4.4
MEL_137a_1	NA	NA	NA	NA	64.91	256.06	35.7	8.32	0.83	-4.41	71.13	262.57	20.73	9.25	-11.3	-14.85	39.22	245.29	22.08	-9.04	88.93	25.53	0.83	83.5	29.5	0.35	0	0	2	1	3.95	2.94
MEL_137b_1	NA	NA	NA	NA	57.94	254.91	33.7	22.7	-7.15	7.72	64.38	259.79	28.89	48.18	-8.49	19.92	34.66	241.05	25.09	-9.98	73.68	24.06	1.42	73	30	1.28	0	3	1.33	1	2.95	3.86
MEL_137b_3	NA	NA	NA	NA	58.77	253.56	30.52	14.94	-12.58	1.11	68.75	257.58	31.21	20.82	-7.4	-2.67	42.35	240.74	27.16	-4.48	75.43	20.52	0.87	72	35.5	2.38	1.67	0	0.67	1.67	2.15	2.45
MEL_138_1	NA	NA	NA	NA	62.76	258.19	30.63	5.61	-1.13	-9.21	64.05	260.85	17.51	22.86	-18.73	-6.86	46.48	248.78	16.88	-9.36	78.56	28.01	1.42	81.5	38	1.88	0	1.5	2	1.33	3.52	4.38
MEL_138_4	NA	NA	NA	NA	65.9	258.09	15.78	19.6	-14.52	6.44	71.37	264.79	17.34	14	-12.01	-10.63	46.79	243.02	21.06	-7.53	94.18	24.48	1.12	89.5	34.5	0.81	0	0	0	1	2.65	2.29
MEL_139_1A	NA	NA	NA	NA	59.69	254.03	37.98	26.42	-3.7	12.89	67.98	257.76	37.23	23.83	-1.42	-0.2	34.96	240.1	35.67	0.32	90.08	24.51	1.13	82.5	33	0.6	0	0	1.33	1.67	3.48	4.25
MEL_139_2	NA	NA	NA	NA	52.15	253.86	19.65	3.15	-26.36	-14.09	61.99	257.87	39.32	19.93	-1.05	-7.53	38.66	241.05	25.09	-8.13	80.5	26.52	1.08	89	33.5	0.54	0	0	2	1.67	3.7	3.05
MEL_139_6	NA	NA	NA	NA	61.61	257.09	35.35	18.6	0.78	4.42	74.17	257.63	16.95	16.07	-19.92	-4.56	44.54	242.67	30.82	1.04	90.01	26	1.1	92.5	33	1.13	1	0	1.67	1	3.57	3.98
MEL_140_2b	NA	NA	NA	NA	59.09	252.97	31.27	11.33	-12.84	-1.97	67.77	257.25	34.26	49.67	-5.05	25.9	48.55	241.17	30.7	2.13	93.52	25.48	0.65	83.5	31	1.01	0	0	0	0	3.97	3.71
MEL_140_3	NA	NA	NA	NA	52.53	255.02	50.06	21.34	6.56	3.68	61.38	256.3	33.36	18.57	-9.05	-6.98	31.32	241.89	16.49	-19.76	77.47	25.43	0.79	87	27	1.22	2	0	0	0	3.11	2.63
MEL_141_1	NA	NA	NA	NA	69.87	256.84	29.84	4.63	-0.85	-7.08	79.5	259.74	98.22	4.55	65.48	-12.1	47.66	239.92	50.66	21.13	99.96	18.97	0.75	76	31	0.68	2	0	3	4	3.3	4.41
MEL_141_5	NA	NA	NA	NA	37.87	257.4	81.85	39.57	35.33	14.77	41.36	260.49	79.73	59.4	36.02	10.9	25.66	245.92	38.16	1.02	52.08	26.59	1.5	68	29	0.53	0	2.5	0.67	0	3.94	3.99
MEL_141_6	NA	NA	NA	NA	52.34	255.2	45.62	51.69	2.38	34.65	64.81	260.17	49.2	35.2	12.4	6.88	42.4	243.19	29.36	-1.2	84.74	25.01	1.3	82	31	0.72	1	0	2	1	3.73	4.27
MEL_142_2	NA	NA	NA	NA	65.81	252.03	39.24	5.58	-3.17	-3.8	80.02	256.95	39.33	10.84	3.47	-7.07	42.31	240.85	38.91	7.3	100.12	24.55	2.04	94.5	34.5	1.35	0	3	1.33	1	2.58	4.72
MEL_142_3	NA	NA	NA	NA	58.93	257.23	16.49	23.07	-19.21	7.65	73.24	257.63	29.44	21.11	-7.72	-0.02	NA	NA	NA	NA	94.14	26.01	1.34	86.5	30.5	0.88	3	0	0	1	2.11	4.28
MEL_142_4	NA	NA	NA	NA	70.48	253.91	29.84	18.01	-6.36	9.02	74.45	260.59	25.86	35.59	-7.46	15.08	36.63	243.13	23.41	-9.84	96.82	25.01	0.98	84.5	29	0.52	3	0	0	2.67	1.21	3.98
MEL_143_2	NA	NA	NA	NA	42.13	253.92	62.76	18.53	11.57	-2.42	44.93	260.09	47.43	58.89	4.36	14.7	28.31	242.97	21	-16.19	60.04	18.98	1.01	73.5	29	0.99	1	0	2	0	3.02	4.8
MEL_143_4	NA	NA	NA	NA	54.93	250.05	39.43	10.1	-12.69	-2.14	69.96	255.76	28.14	21.36	-12.23	-0.59	38.63	238.13	38.41	3.93	77.46	22.07	0.71	76.5	25.5	0.51	2	0	0	0	3.04	4.59
MEL_143_7	NA	NA	NA	NA	51.33	254.47	43.99	11.42	-1.24	-5.52	52.6	256.13	44.1	57.88	-1.23	29.31	32.22	242.25	15.7	-19.98	59.93	19.05	1.34	73.5	24.5	1.42	3	0	1.33	3	2.95	4.71
MEL_144_1a	NA	NA	NA	NA	59.91	251.91	20.59	12.53	-25.19	0.26	61.42	257.02	30.67	21.62	-10.87	-4.95	35.48	239.01	46.37	10.8	81.12	25.07	1.1	70.5	26	0.51	0	0	1.67	1.33	3.66	3.76
MEL_145_2	NA	NA	NA	NA	44.92	250.97	42.63	9.58	-12.96	-8.23	52.85	254.17	35.99	33.52	-11.56	9.69	22.55	241.17	60.7	20.06	65.37	18.96	1.11	72.5	24	1.07	3	0	0	4	1.63	3.39
MEL_145_3	NA	NA	NA	NA	56.9	253.45	39.29	6.8	-5.02	-8.06	66.25	260.31	33.56	9.96	-2.63	-17.32	39.48	241.21	37.36	4.59	76.49	26.02	0.77	80	28.5	2	3	3	0	4	2.56	3.68
MEL_145_4	NA	NA	NA	NA	48.02	258.08	29.12	16.11	-10.67	-4.89	58.02	257.19	29.22	19.99	-13.18	-8.47	NA	NA	NA	NA	76.2	22.05	0.91	83.5	27.5	0.61	0	0	0	4	3.01	4.5
MEL_146_1a	NA	NA	NA	NA	60.39	255.23	17.31	3.77	-21.61	-9.97	72.36	261.71	14	15.45	-18.65	-7.13	20.87	242.13	33.12	-7.88	83.75	26.46	1.25	98	27.5	0.88	1	3	0.33	0	2.57	4.21
MEL_147_1	NA	NA	NA	NA	72.33	251.9	32.23	6.18	-6.99	-1.55	86.89	256.91	23.75	12	-10.02	-2.8	49.31	242.97	21	-6.44	99.88	24.98	0.65	80	31.5	0.44	0	0	0.67	1	2.14	3.51
MEL_148_1a	NA	NA	NA	NA	54.98	255.03	29.38	40.52	-12.8	24.71	64.56	260.43	24.39	21.87	-12.19	-6.95	37.48	240.81	25.68	-8.18	85.7	25.47	0.99	86.5	33.5	1.41	0	0	0	0	2.15	1.55
MEL_149_1	NA	NA	NA	NA	66.46	252.93	50.51	11.46	10.22	1.04	71.42	256.29	33.15	19.41	-6.15	-2.23	46.48	243.67	32.4	3.94	90.71	25.46	1.2	100	33.5	0.96	0.67	0	1	2	3.98	3.18
MEL_149_3	NA	NA	NA	NA	62.11	253.86	18.21	17.98	-22.53	4.86	NA	NA	NA	NA	NA	NA	39.66	243.05	20.09	-11.8	99.85	27.02	0.97	89	36	0.61	NA	0	0	0	2.74	4.54
MEL_149_6	NA	NA	NA	NA	56.28	256.09	64.41	19.67	25.03	3.65	58.85	260.05	55.54	30.3	16.75	-2.65	39.56	243.05	43.25	11.32	79.58	26	1.96	81.5	31.5	3.17	3	3	0	2.67	1.82	4.8
MEL_150_3	NA	NA	NA	NA	56.85	253.01	29.24	14.47	-15.97	0.33	62.74	258.1	20.5	25.58	-19.38	-1.76	37.31	241.16	21.45	-12.34	74.3	22.05	0.53	81.5	25.5	0.57	3	0	0	2.67	1.5	3.98
MEL_150_5	NA	NA	NA	NA	55.97	258.15	37.6	27.98	2.16	10.28	67.69	262.94	45.37	26.77	12.71	-1.31	39.82	242.21	64.64	32.47	83.5	26.52	1.25	73	32	2.02	0	3	0	0	2.61	3.55
MEL_150_6	NA	NA	NA	NA	43.88	255.96	49.45	10.54	3.24	-11.47	49.47	257.07	38.61	40.51	-6.59	8.21	28.33	241.73	30.13	-7.58	59.52	26.49	0.84	71.5	34.5	2.62	0	0	0.33	0	1.64	2.54
MEL_151_1	NA	NA	NA	NA	59.07	259.59	15.21	12.05	-15.72	-4.94	75.22	260.01	20.56	15.26	-13.2	-4.64	39.32	244.89	18.99	-12.25	90.06	26.5	0.74	95	32	0.5	0	0	0	0	2.43	1.24
MEL_151_3	NA	NA	NA	NA	63.9	254.9	42.43	11.27	4.72	-1.65	79.76	255.9	28.46	14.18	-8.71	-4.45	46.82	241.28	24.72	-4.6	98.97	22.02	0.93	101	28.5	1.2	0	0	1.67	1	3.65	2.89
MEL_151_5	NA	NA	NA	NA	55.21	252.99	31.95	15.12	-14.17	-0.24	71.15	260.97	37.82	6.77	3.92	-16.72	39.55	244.25	38.1	6.68	97.5	25.52	0.78	90.5	24.5	1.45	0	0	0	0	2	1.81
MEL_152_1a	NA	NA	NA	NA	60.91	250.1	23.91	5.66	-24.95	-4.93	73.56	254.13	26.78	23.98	-14.39	3.41	43.48	241.21	24.86	-6.05	88.65	23.03	0.81	87.5	28	0.38	0	0	0	0	2.86	3.55
MEL_152_2a	NA	NA	NA	NA	60.43	252.93	49.95	15.51	6.48	2.61	69.73	255.72	54.83	39.21	14.34	17.21	36.48	241.06	37.94	3.72	95.97	25.55	1.93	105	35	0.98	0	0	0	0	1.27	1.7
MEL_152_3B	NA	NA	NA	NA	64.1	252.84	44.81	11.81	3.1	-0.27	81.44	256.31	20.66	40.22	-15.5	22.48	NA	NA	NA	NA	103.96	25.93	1.03	90	26.5	1.59	0	0	0.67	0	3.02	3.47
MEL_153_1	NA	NA	NA	NA	64.21	255.99	48.61	20.12	13.24	6.57	69.79	260.13	39.11	24.2	3.81	-0.07	41.91	243.47	32.49	1.83	89.6	26.06	1.08	72.5	31	2.1	0	0	0	0	2.81	3.62
MEL_154_1a	NA	NA	NA	NA	43.15	253.86	59.65	3.15	8.87	-17.8	54.77	257.07	71.93	15.04	28.38	-14.75	28.51	239.65	48.43	9.9	60.44	27.51	1.12	69.5	31	1.73	3	0	0	4	2.33	4.46
MEL_154_2a	NA	NA	NA	NA	59.69	253.84	49.73	31.94	7.67	17.59	67.8	255.56	33.02	30.64	-8.26	8.13	NA	NA	NA	NA	78.63	22.54	1.43	91	29	1.2	3	0	1	4	3.52	3.97
MEL_154_3	NA	NA	NA	NA	59.3	255.5	34.77	13.27	-4.18	-1.21	68.34	259.86	33.28	30.92	-2.79	5.66	35.66	240.05	37.59	2.55	78.34	26.11	1.81	82	26.5	0.55	3	0	1	4	4.4	4.71
MEL_155_1a	NA	NA	NA	NA	57.95	253.9	40.68	21.56	-2.18	6.38	66.33	257.97	39.87	15.96	0.96	-9.16	NA	NA	NA	NA	82.88	24.93	2.17	91	33.5	1.18	3	0	2.33	2	3.65	4.14
MEL_155_2aA	NA	NA	NA	NA	53.55	251.97	30.66	9.6	NA	NA	65.6	256.05	32.84	24.51	NA	NA	NA	NA	NA	NA	69.52	19.05	NA	NA	NA	NA	1	0	0	0	2.6	2.56
MEL_155_3a	NA	NA	NA	NA	61.03	251.02	57.77	5.61	10.81	-6.44	70.32	256.01	62.2	16.24	22.23	-5.7	NA	NA	NA	NA	80.83	23.97	1.71	87.5	27.5	1.47	3	0	2.33	2.67	3.74	4.08
MEL_155-2a	NA	NA	NA	NA	NA	NA	NA	NA	NA	NA	NA	NA	NA	NA	NA	NA	NA	NA	NA	NA	NA	NA	NA	84	26	NA	NA	NA	NA	NA	NA	NA
MEL_156_1A	NA	NA	NA	NA	60.78	254.97	41.26	24.92	2.04	11.18	69.14	260.41	55.27	16.5	20.09	-8.46	39.51	242.72	18.22	-13.88	81.06	25.39	2.6	96	30.5	1.54	3	0	0	2.67	3.56	4.54
MEL_156_4	NA	NA	NA	NA	70.29	255.1	41.95	9.67	8.02	0.05	78.64	261.09	41.64	30.92	10.21	14.22	47.48	243.03	44.37	16.1	82.53	27.45	2	110	31	0.66	0	0	1.33	0	4.63	5.21
MEL_156_5	NA	NA	NA	NA	66.35	258.02	17.62	10.19	-12.58	-3.39	77.37	260.11	21.05	15.54	-11.93	-2.63	55.65	240.95	19.59	-5.78	104.02	25.88	0.56	94	30.5	0.46	0	0	0	1.33	2.36	4.24
MEL_157_1	NA	NA	NA	NA	61.94	251.86	33.07	13.04	-11.74	1.19	72.02	257.17	19.25	14.16	-18.83	-7.49	32.66	240.92	28.16	-7.9	78.37	24.48	1.12	91	33.5	1.41	1	0	0	1	2.06	2.4
MEL_157_5	NA	NA	NA	NA	63.29	255.1	40.29	4.67	2.65	-7.84	78.33	256.63	41.08	21.61	4.32	2.79	36.57	245.39	27.79	-4.52	86.02	25.96	0.81	84	33.5	0.52	3	0	0	2	1.64	4.8
MEL_157_6	NA	NA	NA	NA	64.06	252.93	50.24	26.49	8.68	14.83	69.94	255.85	39.27	13.18	-1	-8.81	41.23	240.88	29.55	-2.55	84.83	25.46	1.03	94.5	29.5	0.9	3	0	0	4	1.98	4.32
MEL_158_1A	NA	NA	NA	NA	61.92	254.1	37.9	10.31	-2.45	-2.39	70.26	257.43	36.35	30.45	-1.97	7.82	37.22	241.25	38.2	4.4	95.17	23.46	0.79	97.5	29	1.11	3	0	0	4	2.02	5.14
MEL_158_2	NA	NA	NA	NA	61.15	252.19	52.64	20.08	8.08	8.64	68.83	256.76	66.43	19.69	26.87	-3.24	NA	NA	NA	NA	85.19	24.96	1.08	87.5	29.5	1.52	1	3	0	0	NA	NA
MEL_158_4	NA	NA	NA	NA	64.07	256.19	23.81	50.19	-11.24	37.87	70.71	259.1	37.11	70.62	0.88	47.53	NA	NA	NA	NA	82.49	24.91	0.97	84.5	36	0.79	1.67	0	1	3	3.28	4.94
MEL_159_2A	NA	NA	NA	NA	58.89	257.6	25.98	11.38	-9.01	-4.35	70.66	260.27	34.72	15.19	-0.15	-8.44	37.31	246.16	21.45	-10.18	87.4	25.07	1.18	84.5	35.5	0.83	2	0	1.33	1	2.75	3.81
MEL_159_4	NA	NA	NA	NA	64.32	257.05	34.75	6.18	1.54	-6.36	68.13	260.15	33.69	7.54	-2.1	-18.08	35.66	242.05	37.59	3.41	88.1	24.52	2.98	82	36.5	1.02	0	0	0	2	1.42	0.85
MEL_159_8	NA	NA	NA	NA	51.56	249.06	34.61	11.58	-21.27	-2.09	53.28	256.13	28.82	16.63	-16.3	-11.67	33.51	242.65	43.43	8.52	68.42	22.51	1.11	83	33	0.84	0	0	0	0.67	3.88	3.91
MEL_160_1	NA	NA	NA	NA	54.74	252.91	20.45	2.59	-26.08	-12.37	67.15	256.74	37.44	12.42	-2.65	-11.24	34.32	241.12	17.96	-17.24	80.62	25.45	0.71	89.5	29	0.87	3	0	0	4	2.41	4.53
MEL_160_4	NA	NA	NA	NA	70.1	249.86	19.21	3.33	-25.26	-3.97	73.33	259.66	33.67	4.17	-1.09	-17.18	NA	NA	NA	NA	99.97	24.43	0.55	88	33	0.31	0	3	0	0	2.83	4.46
MEL_160_5	NA	NA	NA	NA	58.35	250.69	44.63	10.74	-4.4	-1.19	69.81	255.79	33.76	18.88	-6.62	-3.13	34.51	239.72	30.72	-5	72.37	22.1	0.85	79	29	0.68	0	0	0.67	0	3.57	3.08
MEL_161_2	NA	NA	NA	NA	NA	NA	NA	NA	NA	NA	69.64	260.02	63.96	47.96	28.49	23.63	39.63	243.16	53.39	21.54	83.52	26.4	1.34	78.5	30	1.82	0	3	NA	0	NA	NA
MEL_161_5	NA	NA	NA	NA	55.15	253.19	55.98	20.08	10.22	5.53	68.49	257.63	34.38	21.17	-4.26	-2.5	37.23	242.16	20.57	-12.82	80.72	25.99	0.91	80	31	1.08	0	0	1	0	2.75	3.65
MEL_161_7	NA	NA	NA	NA	48.6	254.99	78.94	71.2	33.3	52.1	59.39	255.79	73.79	79.27	30.17	53.79	NA	NA	NA	NA	78.89	20.51	0.78	85.5	33.5	0.72	3	0	0	4	2.49	4.58
MEL_162_3	NA	NA	NA	NA	62.27	252.97	21.9	3.86	-20.52	-7.8	73.33	260.21	27.75	18.51	-6.36	-2.92	40.22	243.24	17.93	-13.61	98.44	24.48	0.86	75.5	37	1.74	1	0	0	2	1.92	2.22
MEL_162_4A	NA	NA	NA	NA	60.56	257.03	16.96	11	-18.28	-3.6	65.2	261.11	31.11	19.9	-4.47	-9.07	41.06	243.42	24.14	-6.93	75.82	24.12	0.92	82.5	38	0.8	2.67	0	1	3.33	2.99	3.26
MEL_162_6	NA	NA	NA	NA	65.95	252.9	22.34	21.56	-18.27	10.31	79.34	258.74	29.12	18.75	-4.85	1.45	35.63	243.13	70.91	37.2	88.42	25.94	0.85	75	27.5	0.74	0	0	0	2	2.95	3.93
MEL_163_2	NA	NA	NA	NA	NA	NA	NA	NA	NA	NA	42.44	261.02	34.08	47.3	-8.67	-2.14	NA	NA	NA	NA	52.13	27.08	0.9	64	27	0.57	0	NA	NA	NA	NA	NA
MEL_163_3	NA	NA	NA	NA	55.08	253.97	27.33	4.48	-16.91	-10.7	66.77	256.09	21.67	14.94	-19.31	-8.34	35.32	241.02	54.28	19.51	76.65	24.05	1.02	82.5	30	0.44	3	0	0	2.5	3.1	3.95
MEL_163_4	NA	NA	NA	NA	63.74	252.44	61.03	19.24	18.33	8.1	66.36	255.79	38.18	27.94	-3.28	4.78	33.55	243.17	43.2	8.53	93.47	26.02	1.34	83	28.5	1.53	3	0	1	4	3.41	4.44
MEL_164_1	NA	NA	NA	NA	64.9	257.06	12.8	6.83	-20.09	-6.53	77.96	260.56	32.95	20.25	0.69	2.73	38.65	245.95	24.59	-6.5	89.18	28.39	1.32	95	27.5	1.09	0	0	0.67	0	NA	NA
MEL_164_2	NA	NA	NA	NA	NA	NA	NA	NA	NA	NA	79.17	259.74	54.18	18.11	21.33	1.2	NA	NA	NA	NA	90.99	20.57	1.72	98	26	1.77	3	NA	NA	NA	NA	NA
MEL_164_4A	NA	NA	NA	NA	66.24	252.2	57.4	11.62	15.55	1.82	77.9	256.86	57.9	35.6	21.28	16.68	42.48	242.01	41.37	10.34	90.65	23.54	2.45	93	29	0.7	3	0	0	4	3.1	4.34
MEL_165_1A	NA	NA	NA	NA	59.58	257.2	14.59	11.52	-20.83	-4.31	69.76	260.83	9.49	16.04	-25	-8.62	40.48	245.06	15.44	-15.19	79.22	21.46	0.8	93.5	30	1.2	0	0	NA	0	1.97	2.47
MEL_165_2A	NA	NA	NA	NA	68.42	252.99	20.49	11.51	-18.64	1.5	85.61	256.02	30.68	12.94	-4.53	-3.52	47.77	239.65	39.76	10.17	100.51	25.48	1.36	88.5	33	0.52	0.67	0	1	1	4.55	4.12
MEL_165_3	NA	NA	NA	NA	61.07	252.77	21.16	12.54	-22.29	0.06	72.8	256.1	30.55	34	-8.54	12.93	43.22	240.25	23.2	-8.25	53.15	24.52	0.87	86	33.5	1	1	0	2	0	NA	NA
MEL_166_1a	NA	NA	NA	NA	54.35	255.03	46.76	14.88	4.25	-0.93	71.9	260.17	35.94	19.56	1.34	-3.02	37.22	244.25	28.2	-4.3	81.6	26.05	0.65	87	37	0.42	3	3	0	3	2.69	5.15
MEL_166_2a	NA	NA	NA	NA	61.62	257.2	44.36	6.69	10.02	-8.32	72.71	261.09	31.64	28.21	-1.63	6.09	43.32	244.89	16.49	-12.9	96.34	28.49	1.62	93.5	32.5	0.7	1.67	0	0	1.33	1.64	3.78
MEL_166_3b	NA	NA	NA	NA	71.28	254.06	34.17	10.57	-1.31	1.99	82.17	259.82	27.49	13.37	-4.33	-1.17	45.65	243.95	17.09	-11.62	98.38	27.89	0.88	89	35	0.41	3	0	1	3	3.17	3.63
MEL_167_7	NA	NA	NA	NA	52.31	254.19	45.45	5.36	0.18	-11.05	60.11	259.97	38.6	20.09	0.1	-11.74	37.87	244.1	57.92	25.65	76.14	26.01	1.28	79	30.5	0.62	3	0	0.33	3.67	3.01	3.76
MEL_167_8	NA	NA	NA	NA	54.58	254.08	40.04	15.76	-4.24	0.38	61.6	257.31	32.3	29.5	-8.85	2.61	29.22	238.24	32.93	-5.88	71.53	25.52	1.2	77.5	31	1.94	2	0	0	4	1.35	3.67
MEL_168_1bA	NA	NA	NA	NA	59	252.23	43.63	9.31	-2	-3.37	66.08	260.63	50.65	22.63	14.78	-5.09	NA	NA	NA	NA	77.87	25.09	1.07	77.5	35.5	1.24	3	0	1	1.67	3.58	4.94
MEL_168_3	NA	NA	NA	NA	55.78	255.88	70.94	4.33	30.88	-12.52	72.61	260.54	37.4	16.68	3.46	-5.41	42.23	243.26	25.53	-5.07	85.12	27	2.84	86.5	36	1.09	3	0	0	4	2.54	4.24
MEL_169_2aA	NA	NA	NA	NA	59.48	256.86	37.26	47.34	1.11	31.51	68.72	260.1	22.13	24.93	-13.54	-0.19	NA	NA	NA	NA	87.64	28.06	0.9	82.5	29	0.86	0	3	NA	0	3.09	3.95
MEL_170_1b	NA	NA	NA	NA	62.91	249.97	70.7	4.96	22.64	-4.8	70.05	257.09	41.63	18.82	2.84	-3.75	NA	NA	NA	NA	93.32	24.99	1.69	79	30	1.95	1.33	0	0	1	2.8	2.18
MEL_170_3	NA	NA	NA	NA	51.73	251.97	54.38	9.56	4.38	-6	61.51	258.3	33.38	19.55	-6.64	-8.79	32.82	240.21	47.14	10.86	79.51	25.5	1.21	83	29	1.73	0	0	0	1	2.99	2.78
MEL_170_5A	NA	NA	NA	NA	69.28	249.99	49.09	6.62	4.44	-1.49	76.97	254.45	43.45	10.9	3.72	-9.07	41.82	238.28	19.72	-13.22	94.7	24.41	1.25	90.5	29	1.17	0	0	0	1.33	1.93	2.34
MEL_171_1aB	NA	NA	NA	NA	56.61	256.77	25.35	11.84	-12.5	-4.82	72.01	257.95	40.97	16.54	3.8	-5.33	NA	NA	NA	NA	72.67	23.49	0.7	88	28	0.9	1	0	1	0	3.34	4.21
MEL_171_2c	NA	NA	NA	NA	61.95	256.43	40.54	26.79	4.84	12.1	76.48	259.02	30.7	13.35	-3.83	-5.76	44.65	240.79	24.63	-5.92	86.97	25.98	0.76	79.5	27.5	0.52	0	0	0	1.33	1.98	3.17
MEL_172_1	NA	NA	NA	NA	51.34	249.2	58.95	11.69	3.23	-1.98	63.17	252.3	38.47	17.91	-8.07	-1.98	33.86	237.86	45.11	8.29	67.27	19.07	0.89	91	21	0.37	2.33	0	1.67	4	3.65	5.1
MEL_172_2	NA	NA	NA	NA	71.22	252.23	38.59	3.81	-0.57	-3.51	75.86	256.85	32.55	12.6	-4.71	-7.24	53.22	241.25	53.2	26.83	92.13	24.56	1.19	94	31.5	0.95	3	0	0.5	4	3.46	4.29
MEL_172_4A	NA	NA	NA	NA	71.02	249.03	22.48	5.69	-23.15	0.26	80.19	256.63	30.32	16.72	-5.86	-1.31	43.99	239.72	37.65	6.34	102.52	26.05	1.54	94.5	31.5	2.22	3	0	1	4	4.59	4.6
MEL_173_2	NA	NA	NA	NA	71.75	256.1	39.43	15.37	8.27	5.53	74.37	258.92	36.63	24.21	1.33	3.66	55.96	241.1	30.67	5.5	89.65	26.54	0.52	87	33.5	1.07	0	0	1	0	3.77	4.11
MEL_173_5	NA	NA	NA	NA	49.69	261.19	40.16	19.38	7.45	-2.28	67.62	257.22	37.47	16.19	-1.92	-7.62	39.77	238.48	42.72	8.91	81.65	24.02	0.71	91	29.5	0.5	0	0	1	0.33	3.2	3.67
MEL_174_1	NA	NA	NA	NA	74.87	249.84	44.84	6.63	2.86	1.4	76.06	257.09	41.62	30.53	4.7	10.82	46.96	238.24	29.99	-0.59	97.47	23.47	3.51	97	25.5	1.26	0	0	1	0.33	3.58	3.16
MEL_174_2	NA	NA	NA	NA	65.11	256.84	25.48	6.46	-7.73	-7.73	70.27	263.13	27.52	10.34	-4.11	-14.95	39.85	243.12	29.65	-2.12	79.65	27.52	1.12	88.5	31	0.84	1	3	0	1	3.02	3.42
MEL_174_3A	NA	NA	NA	NA	62.83	254.01	28.33	6.17	-11.73	-5.92	64.11	258.97	33.25	14.61	-5.18	-12.92	36.96	241.22	31.7	-2.23	92.12	23.98	0.75	78	33.5	0.36	3	0	2	2	3.67	5
MEL_175_2A	NA	NA	NA	NA	56.55	251.97	47.33	4.6	-0.11	-8.9	67.49	256.79	37.2	24.15	-2.74	0.6	39.48	241.15	25.88	-6.91	80.9	25.01	1.2	76.5	30.5	1.8	0	3	0.33	0	3.16	4.64
MEL_175_4B	NA	NA	NA	NA	53.94	254.97	60.95	9.67	18.1	-6.96	61.51	259.95	47.34	22.61	9.26	-8.08	38.63	241.16	20.89	-12.29	79.41	24.99	1.17	82.5	31	0.32	0	0	1.33	0	3.35	2.97
MEL_175_5	NA	NA	NA	NA	64.16	255.03	43.86	15.5	6.54	3.81	74.06	259.79	42.36	2.75	7.98	-18.06	44.48	244.21	32.36	3.21	94.6	25.88	0.57	85	30.5	0.35	3	3	1	4	3.55	4.97
MEL_176_1	NA	NA	NA	NA	50.88	252.9	83.54	30.32	34.95	13.3	55.35	260.43	53.82	20.29	14.38	-16.25	28.65	240.95	49.59	11.69	70.51	26.01	1.67	88.5	31	1.51	3	0	1.33	3	2.74	4.81
MEL_176_5	NA	NA	NA	NA	63.5	256.9	30.49	16.31	-3.45	1.71	76.52	257.27	33.01	17.28	-3.56	-2.17	40.57	242.12	33.18	1.31	98.38	24.48	1.51	102.5	24.5	0.37	3	2.67	0.33	3	3.16	4.73
MEL_176_7	NA	NA	NA	NA	72.91	262.08	15.28	5.31	-3.36	-7.9	75.15	266.09	18.26	14.59	-8.39	-4.97	43.31	245.16	16.45	-12.83	108.25	28.04	0.74	89.5	31.5	0.64	3	0	1	4	3.88	4.23
MEL_177a_1	NA	NA	NA	NA	54.27	253.97	63.56	68.59	18.89	53.01	62.75	257.22	21.96	22.87	-18.94	-3.34	32.57	243.43	34.68	-0.33	84.99	23.9	1.96	80.5	32.5	0.69	3	3	1.67	2	4.46	4.68
MEL_178_1b	NA	NA	NA	NA	57.27	258.97	22.24	19.5	-10.87	2	66.62	263.26	24.03	34.01	-8.58	4.48	37.66	244.95	22.65	-9.34	81.98	26.47	0.75	77	40	0.83	3	0	2	2.33	3.22	4.45
MEL_178_2a	NA	NA	NA	NA	54.89	258.41	34.44	12.14	-1.06	-5.88	68.23	261.41	48.68	41.39	14.39	14.98	35.63	245.13	25.91	-6.94	76.11	28.09	1.64	79	33	0.64	3	0	1	3	3.18	3.45
MEL_178_3a	NA	NA	NA	NA	53.81	256.09	32.22	24.99	-8.47	8.14	58.94	261.22	37.05	61.1	-0.34	26.22	34.3	244.1	34.79	0.88	75.08	25.52	1.76	72.5	31	2.74	3	0	1	3	3.18	4.68
MEL_179_2	NA	NA	NA	NA	53.33	254.92	48.61	5.08	5.34	-11.75	62.09	257.29	31.57	14.49	-9.45	-12.13	33.77	241.48	30.22	-5.07	82.96	24.02	1.78	75.5	28.5	1.78	1	0	1.67	1	2.67	2.77
MEL_179_3	NA	NA	NA	NA	58.25	249.02	54.4	5.11	1.98	-6.5	56.57	252.9	49.28	17.19	1.4	-3.57	35.77	267.65	42.26	19.21	69.47	18.98	1.25	76	31	0.49	0	0	1.5	0	3.01	3.02
MEL_179_4	NA	NA	NA	NA	65.97	255.19	28.93	5.11	-7.11	-6.16	72.23	259.71	15.62	13.78	-19.42	-8.41	NA	NA	NA	NA	89.18	26.08	0.9	84.5	27	0.31	3	0	1.33	0	3.26	2.81
MEL_179_5	NA	NA	NA	NA	67.55	253.92	34.52	8.39	-3.22	-2.25	75.36	256.29	34.81	20.63	-3.27	0.52	31.57	242.12	23.18	-12.86	80.52	19	0.76	81.5	32.5	0.36	0	0	3	0	3.75	3.34
MEL_180_1	NA	NA	NA	NA	56.78	257.02	17.73	9.99	-19.53	-7.07	65.66	260.26	36.54	48.74	0.11	21.01	36.96	244.15	20.51	-12.15	76.25	28.02	1.11	75	34	0.65	0	0	1.33	1	3.62	3.03
MEL_180_2	NA	NA	NA	NA	60.07	257.19	32.15	20.19	-3.03	5.59	73.76	259.25	36.02	28.57	0.92	7.58	40.48	242.01	28.87	-3.09	80.34	27.49	1.09	72.5	35.5	0.71	0	0	1	0	3.3	3.37
MEL_180_3	NA	NA	NA	NA	44.42	257.03	30.56	6.11	-13.22	-15.49	58.64	261.22	37.06	21.57	-0.43	-13.58	28.57	243.43	54.68	17.81	59.16	25.49	1.12	78.5	34	1.63	0	0	1.67	0	2.7	2.53
MEL_180_5	NA	NA	NA	NA	62.56	256.61	19.58	8.06	-15.44	-5.61	71.34	257.22	35.44	15.08	-2.8	-6.92	42.96	242.24	29.99	-0.71	79.67	26.09	1.33	87	31	1.42	0	0	2	2	4.28	3.01
MEL_180_6	NA	NA	NA	NA	62.08	254.97	43.76	29.87	5.23	16.54	69.34	254.35	48.83	13.67	6.61	-7.67	31.66	240.92	20.66	-15.86	89.71	23.98	0.92	86	32	2.57	0	0	1.33	0	3.15	3.9
MEL_181_3	NA	NA	NA	NA	66.04	255.95	39.01	8.5	4.52	-3.82	74.96	260.25	39.24	19.23	5.69	-0.86	NA	NA	NA	NA	84.84	25.97	1.03	96	33.5	0.93	3	1	0	1.67	2.82	3.99
MEL_181_5	NA	NA	NA	NA	64.26	253.97	50.41	8.71	11.03	-3.37	70.48	259.66	42.85	25.08	7.21	1.57	NA	NA	NA	NA	95.46	24.03	1.17	87.5	28	0.91	3	3	1.33	4	3.42	4.78
MEL_182_1a	NA	NA	NA	NA	56.74	252.05	53.2	10.98	6.02	-1.69	68.4	257.22	47.13	16.82	7.98	-6.62	37.33	239.73	85.13	50.73	75.52	24.02	1.59	90	33.5	1.29	0	0	1	0.33	3.89	4.17
MEL_182_3b	NA	NA	NA	NA	65.17	251.97	38.43	6.22	-4.45	-4.4	73.17	253.85	22.53	13.85	-19.08	-6.74	43.48	242.21	17.36	-13.12	87.29	25.09	0.9	81	33.5	0.76	3	0	0	1	4.01	4.44
MEL_182_4	NA	NA	NA	NA	55.05	254.55	55.55	11.35	12.46	-3.93	67.01	256.07	50.23	13.66	9.3	-9.51	37.48	241.81	28.18	-5.25	84.67	22.02	0.96	77.5	34.5	0.57	3	2.33	0	3.67	2.55	4.69
MEL_183_1A	NA	NA	NA	NA	58.16	254.55	33.4	8.39	-8.05	-6.27	66.43	257.19	36.44	18.9	-3.35	-5.48	NA	NA	NA	NA	74.7	25.03	0.72	85	29.5	1.78	2.33	0	0	2.67	2.08	3.71
MEL_183_2B	NA	NA	NA	NA	68.31	250.1	32.51	5.62	-12.43	-1.67	78.2	259.95	39.29	66.11	6.38	48.55	43.66	241.05	20.09	-10.81	99.49	26	0.92	87.5	30	2.57	3	0	1.67	3.67	4.79	4.54
MEL_183_7	NA	NA	NA	NA	59.48	254.11	33.6	19.41	-8.03	5.68	70.54	260.02	34.06	38.28	-1.14	14.66	43.65	243.94	37.37	7.72	86.09	25.01	2.11	80.5	30	1.01	3	0	0	2.67	2.01	4.09
MEL_185_2	NA	NA	NA	NA	52.61	257.09	23.68	13.6	-15.65	-4.29	64.56	259.49	41.38	48.96	3.7	21.17	38.79	242.02	26.06	-6.67	88.36	25.97	0.72	87	31	0.54	3	1	1	4	2.79	4.45
MEL_185_3	NA	NA	NA	NA	68.12	255.05	19.03	13.49	-16.15	2.84	79.01	259.26	23.18	51.07	-10.28	33.81	45.48	243.78	21.88	-6.99	96.28	26.01	0.66	95.5	33.5	0.96	3	3	3	2.33	3.18	4.32
MEL_185_4	NA	NA	NA	NA	59.74	255.66	47.89	5.05	9.49	-9.43	61.78	256.57	33.25	22.58	-8.72	-3.19	38.77	239.65	22.26	-11.51	81.23	26.43	1.76	82.5	33.5	0.79	0	3	3	0	3.23	4.4
MEL_185_5	NA	NA	NA	NA	58.93	252.92	49.23	12.41	4.94	-0.9	65.49	259	34.06	15.34	-3.91	-11.28	37.96	241.22	34.2	0.73	81.86	23.95	0.7	84	30.5	0.78	2.33	2	2.33	1	3.9	4.56
MEL_186_1b	NA	NA	NA	NA	63.13	254.97	20.87	4.69	-17.11	-8.23	65.77	257.52	21.39	15.77	-18.22	-9.24	37.81	241.78	23.9	-9.39	84.55	24.56	0.7	81.5	30.5	0.85	0	2.67	0.67	0	2.25	3.44
MEL_186_2b	NA	NA	NA	NA	58.43	252.02	58.12	10.08	11.77	-3.43	64.58	254.63	41.9	16.37	-1.47	-6.12	38.05	238.63	37.99	3.45	76.48	23.49	0.86	82	31.5	0.84	1	3	1	1	3.71	4.51
MEL_187_1b	NA	NA	NA	NA	NA	NA	NA	NA	NA	NA	NA	NA	NA	NA	NA	NA	NA	NA	NA	NA	85.64	22.4	0.97	81	33.5	1.09	3	NA	NA	NA	NA	NA
MEL_187_2a	NA	NA	NA	NA	60.17	255.97	55.1	11.22	17.54	-3.98	71.51	260.59	45.35	14.06	11.12	-8.98	NA	NA	NA	NA	80.15	26.98	0.69	84	30	0.53	0	2.33	0	1.33	1.37	4.25
MEL_187_3b	NA	NA	NA	NA	64.15	257.2	48.84	22	15.84	8.23	64.69	259.22	37.51	21.34	-0.44	-6.07	38.79	242.27	35.58	2.96	89.33	24.85	1.76	80	30	1.16	2.33	0	0	2.67	2.04	3.72
MEL_188_2	NA	NA	NA	NA	56.13	256.23	45.02	39.19	5.85	23.17	62.55	260.7	27.63	48.96	-9.25	18.11	34.63	242.16	20.89	-13.71	80.36	25.95	0.86	80	30	0.62	2	0	0	0	2.33	3.56
MEL_188_7	NA	NA	NA	NA	54.9	254.97	16.18	9.5	-26.16	-6.72	66.55	259.74	8.25	15.82	-28.52	-10.72	30.65	242.94	12.37	-23.74	88.38	25.98	0.85	91	31	0.95	3	0	1.33	3	1.8	2.69
MEL_188_8B	NA	NA	NA	NA	55.7	253.51	44.6	8.69	-0.23	-6.38	66.43	255.94	42.03	11.72	0.77	-11.55	41.23	242.16	23.07	-8.47	83.16	26	0.61	83	30.5	0.92	3	0	1	2	3.06	4.03
MEL_189_2	NA	NA	NA	NA	57.95	253.08	24.94	9.85	-19.55	-3.67	72.78	259.22	37.48	20.4	2.04	-1.29	38.57	244.43	14.68	-17.12	89.01	25.02	0.63	81	27.5	1.82	1	1	0	0.33	2.61	4.01
MEL_189_3	NA	NA	NA	NA	NA	NA	NA	NA	NA	NA	NA	NA	NA	NA	NA	NA	NA	NA	NA	NA	85.9	25.94	0.71	76	28	0.4	3	NA	NA	NA	NA	NA
MEL_189_5	NA	NA	NA	NA	74.64	255.77	34.24	17.79	NA	NA	57.16	258.65	57.66	14.46	NA	NA	32.55	240.25	40.6	NA	NA	NA	NA	NA	NA	NA	NA	0	3	4	4.08	4.42
MEL_189_7	NA	NA	NA	NA	48.34	254.91	48.44	68.12	2.51	49.02	59.92	258.21	30.14	53.76	-10.48	24.59	33.48	241.78	36.88	1.58	71.75	24.94	1.06	79	27.5	0.81	3	0	1.33	2	3.96	4.56
MEL_190_4	NA	NA	NA	NA	57.68	254.86	30.79	8.46	-10.3	-6.94	70.23	259.01	52.12	46.35	15.64	22.97	32.4	243.02	25.73	-9.53	79.61	18.94	0.67	85	26.5	1.3	0	0	0	0	2.92	2.79
MEL_190_7	NA	NA	NA	NA	67.34	256.9	24.36	6.02	-7.55	-6.92	66.5	261.27	38.08	35.63	3.09	7.71	39.87	245.09	28.44	-2.47	78.02	25.49	0.88	90	31.5	0.7	3	0	0	0	2.39	3.34
MEL_190_8	NA	NA	NA	NA	66.37	263.97	16.67	11.33	-1.66	-6.45	75.06	264.83	15.71	11.64	-12.44	-8.12	39.51	245.72	20.72	-10.08	90.06	28.49	0.53	87.5	32.5	0.74	3	0	1.5	1.33	3.54	4.58
MEL_191_1	NA	NA	NA	NA	63.31	255.1	54.17	15.62	16.55	3.11	75.26	260.17	52.91	15.52	19.35	-4.34	NA	NA	NA	NA	80.15	27.58	1.62	82.5	32	0.51	0	3	0	0	NA	NA
MEL_191_2	NA	NA	NA	NA	65.36	253.1	47.42	30.9	6.89	20.07	74.32	257.63	28.63	16.32	-8.2	-4.24	NA	NA	NA	NA	84.09	19.04	0.76	89.5	29	0.99	3	0	1.33	1	2.61	4.79
MEL_191_3	NA	NA	NA	NA	58.12	257.53	18.69	18.83	-16.85	2.07	71.73	261.07	23.59	26.83	-10.01	3.83	42.31	245.16	13.95	-15.79	88.97	25.9	0.64	83	31.5	0.28	0	0	0	0	2.45	2.97
MEL_191_4	NA	NA	NA	NA	59.3	252.91	36.86	7.84	-7.25	-5.05	59.84	256.17	34.6	10.91	-8.43	-15.03	NA	NA	NA	NA	67.96	18.96	0.87	74	29	1.58	0	0	2	0	2.24	2.01
MEL_191_6	NA	NA	NA	NA	64.93	261.05	36.1	5.36	11.18	-9.69	80.59	259.96	33.59	11.89	1.44	-3.79	NA	NA	NA	NA	88.55	27.99	0.96	85.5	27.5	0.33	0.33	3	0.67	0	4.19	4.79
MEL_192_6	NA	NA	NA	NA	57.39	252.92	55.04	33.11	9.94	18.98	71.59	257.79	67.11	58.83	29.62	36.77	NA	NA	NA	NA	74.05	20.63	1.12	97	24	0.71	1	2	1	0	3.2	4.21
MEL_192_7	NA	NA	NA	NA	73.56	249.91	30.07	2.63	-12.47	-2.61	86.43	256.74	40.75	14.25	6.64	-0.98	44.06	241.2	24.23	-6.41	100.89	26.04	1	95.5	30	0.8	0	0	0	0	2.37	2.94
MEL_193_1	NA	NA	NA	NA	61.1	251.86	57.54	33.33	12.29	21.06	72.19	258.17	47.56	25.16	10.7	3.33	39.56	244.02	15.17	-16.34	81.49	24.02	0.66	85	30	0.51	3	0	0	1	1.82	4.07
MEL_193_2	NA	NA	NA	NA	57.28	258.77	19.41	77.65	-14.1	59.73	69.99	261.15	15.68	38.32	-18.37	13.71	35.23	245.91	12.33	-20.37	89.5	28.48	0.87	82.5	30.5	0.74	3	0	0	1	2.24	3.61
MEL_193_6A	NA	NA	NA	NA	56.23	258.09	30.64	9.85	-4.78	-7.43	64.55	260.93	37.45	11.21	1.46	-18.16	42.33	244.02	16.82	-13.41	85.6	27.46	0.88	81	32	0.99	3	0	0	2.33	2.61	3.57
MEL_194a_4B	NA	NA	NA	NA	72.28	251.06	49.17	5.57	8.25	-0.7	81.36	255.63	45.25	16.33	8.26	-1.94	NA	NA	NA	NA	109.87	25.5	1.53	96.5	30.5	1.45	1	0	0	0	4.26	4.05
MEL_194b_1	NA	NA	NA	NA	60.74	265.06	33.33	6.54	14.17	-13.52	69.71	259.93	37.42	10.49	1.86	-13.74	NA	NA	NA	NA	96.61	25.99	1.6	83.5	32	0.98	0	0	0	0	2.33	3.15
MEL_194b_4	NA	NA	NA	NA	57.9	250.93	30.77	6.21	-18.03	-6.66	67.34	259.7	30.96	21.22	-5.6	-4.69	41.55	240.22	32.82	0.59	78.58	19.01	0.76	97.5	31.5	0.69	0	0	0	1	1.49	3.24
MEL_195_1a	NA	NA	NA	NA	73.43	256.93	68.29	10.51	39.66	0.45	86.03	263.1	38.78	26.17	12	18.7	41.98	244.52	29.94	-0.23	96.42	28.49	1.69	95.5	31.5	1.63	0	2.67	0	0	2.03	4.03
MEL_196_1B	NA	NA	NA	NA	30.02	255.2	39.11	32.11	-15.95	5.18	69.88	260.13	44.08	24.71	8.81	0.51	45.23	240.91	42.33	12.11	88.62	18.87	1.04	86	33.5	0.82	1	2	0	0	3.16	4.9
MEL_196_2	NA	NA	NA	NA	59.13	250.23	31.69	9.19	-17.85	-1.81	71.33	254.41	33.59	26.07	-7.94	5.05	40.33	240.73	70.13	37.55	90.55	24.39	2.18	84	29.5	0.43	3	0	0	1.67	2.86	3.75
MEL_196_3	NA	NA	NA	NA	62.51	251.86	36.14	8.29	-8.36	-3.15	65.27	259.59	50.18	24.58	12.84	-2.79	34.22	238.29	22.08	-14.38	98.47	25.04	0.83	87.5	29.5	0.84	3	0	0	1	2.51	3.9
MEL_196_4	NA	NA	NA	NA	52.66	257.06	66.16	51.65	26.8	33.76	61.8	257.25	49.31	29.62	8.15	2.91	35.75	241.07	46.99	12.44	96.12	23.48	1.42	83	33.5	0.9	3	0	0	2	1.73	4.09
MEL_197_2	NA	NA	NA	NA	65.9	254.97	22.85	9.5	-13.67	-2.19	75.98	256.95	46	19.76	8.89	-0.01	44.63	243.03	38.56	8.98	88.87	24.93	1.27	86	28.5	0.41	3	3	3	2.67	4.11	4.99
MEL_197_3	NA	NA	NA	NA	64.31	253.5	36.83	4.24	-3.46	-6.71	76.07	256.63	31.17	15.47	-6.29	-4.31	44.31	241.16	28.95	-1.59	90.2	25.49	0.8	88	33	0.66	0	0	2	0	3.79	3.87
MEL_197_5	NA	NA	NA	NA	60.34	251.92	45.92	9.8	0.38	-2.46	71.79	256.34	27.12	18.04	-12.01	-3.47	40.31	241.16	28.95	-3.45	80.59	25.42	1.01	92	29	1.13	3	3	0	2.33	3.22	4.85
MEL_197_6	NA	NA	NA	NA	67.95	252.06	44.9	6.65	3.67	-2.32	73.26	259.63	66.13	21.46	31.32	0.05	44.31	240.97	23.5	-7.13	94.99	25.6	1.01	87	23.5	1.09	0	3	0	0	3.05	4.89
MEL_198_2	NA	NA	NA	NA	49.09	248.06	62.94	6.46	3.76	-7.4	63.52	253.22	62.54	15.34	17.19	-5.68	32.18	237.85	40.13	2.53	69.56	18.98	0.84	84	26	0.44	3	2.67	1	3	3.86	5.41
MEL_198_3	NA	NA	NA	NA	56.9	254.97	32.85	14.5	-8.43	-0.9	63.84	256.57	21.61	9.32	-19.72	-15.59	34.35	240.74	24.66	-10.69	84.21	24.89	0.69	84.5	33	0.38	3	0	0	4	2.87	4.82
MEL_198_8	NA	NA	NA	NA	62.73	252.97	49.84	6.47	7.66	-5.6	63.97	256.43	50.77	8.18	9.32	-16.52	34.33	242.02	56.82	22.02	89.07	24.99	1.07	85	32	0.78	2	3	1	0	3.33	4.61
MEL_199_3	NA	NA	NA	NA	55.32	256.19	44.45	10.01	4.76	-6.42	65.58	261.71	13.93	16.11	-20.82	-13.1	42.65	239.94	14.87	-16.97	89.57	25.48	0.65	70.5	33	0.38	0	0	0	0	1.55	2.19
MEL_199_4	NA	NA	NA	NA	52.29	255.1	38.62	19.67	-4.84	2.63	61.28	257.71	27.28	64.87	-13.5	37.23	NA	NA	NA	NA	74.36	27.05	0.84	75.5	30.5	0.74	0	0	0	0	3.93	3.09
MEL_199_7	NA	NA	NA	NA	57.75	251.55	35.76	9.01	-11.88	-4.17	67.77	256.07	28.58	12.91	-12.11	-9.98	NA	NA	NA	NA	82.04	19.02	1.26	92.5	29	0.53	0	0	0	0	2.84	2.93
MEL_200_3	NA	NA	NA	NA	64.29	253.95	42.22	18.15	2.82	6.27	70.26	260.01	28.84	16.31	-6.45	-7.53	NA	NA	NA	NA	87.87	24.91	0.78	98.5	32.5	1.21	2.33	0	1.67	2	3.69	4.41
MEL_200_5	NA	NA	NA	NA	72.64	254.77	22.57	2.79	-10.78	-6.01	88.21	260.74	22.47	19.15	-6.4	10.64	44.85	243.51	14.91	-14.37	103.19	21.49	0.67	107.5	34	0.8	1	3	0	0	2.51	4.23
MEL_201_1A	NA	NA	NA	NA	81.29	255.97	20.79	4.81	-5.59	-0.91	89.22	260.3	15.09	18.96	-13.98	10.63	55.48	244.67	14.9	-8.95	100.96	29.43	0.6	97.5	36	1.01	3	2.33	0	0	2.85	4.14
MEL_201_4	NA	NA	NA	NA	61.29	251.97	52.45	9.81	7.52	-1.63	78.75	256.58	27.88	14.11	-8.8	-4.56	46.48	239.67	37.4	7.21	90.71	27.62	1.25	81.5	34	1.03	0	0	0	0	1.05	1.68
MEL_201_5	NA	NA	NA	NA	52.28	258.09	16.07	9.67	-21.44	-9.26	62.14	260.29	3.19	20.53	-34.3	-10.12	35.74	243.07	23.51	-10.19	72.85	26.98	1.13	70.5	33	2.15	3	0	0	0.67	1.83	3.08
MEL_201_6	NA	NA	NA	NA	38.56	256.23	29.11	13.71	-19.37	-9.73	52.59	256.03	42.1	63.76	-3.35	35.43	25.42	245.51	21.73	-15.7	67.09	24.09	1.25	94	31	1.05	0	3	0	0	1.63	3.2
MEL_202_2	NA	NA	NA	NA	61.42	255.77	45.78	7.46	8.49	-6.51	70.57	260.03	34.94	9.14	-0.24	-14.46	40.87	240.13	45.62	13.04	82.89	26.49	1.34	84.5	31	0.91	0.67	0	2.33	0.33	NA	NA
MEL_202_3	NA	NA	NA	NA	61.22	255.05	18.2	6.1	-20.64	-6.82	68.98	259.45	22.21	12.59	-14.15	-11.91	NA	NA	NA	NA	84.17	24.95	1.01	85	30.5	1.3	0	0	2	2	2.1	2.27
MEL_202_4	NA	NA	NA	NA	60.41	253.2	47.79	16.58	4.84	3.69	69.61	257.07	43.62	20.75	4.68	-2.01	41.48	240.81	38.18	6.17	76.72	25.06	1.34	76	30	0.81	2	3	2.33	0	4.4	4.32
MEL_202_5B	NA	NA	NA	NA	58.74	253.06	44.99	6.54	0.88	-6.77	68.96	261.17	30.96	19.49	-3.38	-6.08	34.59	241.55	37.06	2.17	79.82	27.03	0.87	79	29.5	0.58	0.33	1.67	0	0	3.22	4.04
MEL_203_3	NA	NA	NA	NA	54.93	254.05	77.76	10.1	33.61	-4.67	64.56	259.84	48.47	19.77	11.2	-8.4	39.48	242.21	47.36	15.03	75.15	25.52	1.67	79.5	31.5	2.16	1	0	1	0.33	2.4	2.86
MEL_203_6	NA	NA	NA	NA	57.89	253.19	63.7	15.49	19.4	2.19	65.08	257.29	46.07	14.87	5.97	-10.26	29.22	243.29	42.08	5.46	76.09	24.09	1.67	82.5	29.5	1.43	1	0	2	0	3.25	2.48
MEL_203_8	NA	NA	NA	NA	50.91	254.02	53.97	16.56	7.63	-0.88	61.33	256.65	55.59	18.67	13.58	-7.4	33.55	240.22	32.82	-3.13	75.75	23.59	1.2	83	33.5	1.28	1	0	0	0	3.03	2.85
MEL_204_1	NA	NA	NA	NA	61.6	250.23	15.55	8.88	-32.69	-1.3	65.4	259.94	28.72	29.94	-8.16	2.32	33.14	243.03	24.98	-9.94	83.51	26.55	0.77	80.5	26.5	0.51	0	0	0	0	2.64	2.98
MEL_204_2	NA	NA	NA	NA	53.75	254.97	53.91	19.62	10.96	2.99	61.35	259.72	44.91	39.55	6.51	9.07	32.21	241.17	29.52	-6.64	69.05	18.92	1.67	79.5	29	1.34	0	3	1	0	3.04	4.17
MEL_204_4	NA	NA	NA	NA	68.27	252.91	47.97	21.89	8.61	12.71	73.04	257.13	39.05	29.26	1.24	8.11	42.31	240.16	21.45	-10.45	95.26	25	2.27	85.5	35	1.15	0	3	0	0	3.71	4.38
MEL_204_7A	NA	NA	NA	NA	52.38	258.03	45.65	20.83	8.07	2.31	94.2	259.3	57.97	19.38	29.27	13.02	37.63	244.03	38.56	6.16	80.06	24.5	2.05	77	24.5	2.22	2	0	1	0	3.67	3.92
MEL_205_1d	NA	NA	NA	NA	46.68	251.86	59.12	8.46	6.24	-9.58	58.1	256.29	34.81	20.58	-8.63	-6.23	37.79	240.02	25.29	-8.77	67.83	19	0.97	79	26.5	0.42	1	0	0.67	0.33	NA	NA
MEL_206a_1a	NA	NA	NA	NA	71.27	254.97	16.9	3.86	-16.78	-5.35	76.24	257.86	34.98	15.14	-0.98	-4.34	NA	NA	NA	NA	84.08	24.52	0.9	100	29.5	0.38	0	0	0	0	2.88	1.99
MEL_206b_1	NA	NA	NA	NA	69.96	251.1	47.68	5.48	5.6	-2.03	53.79	256.05	50.52	30.37	5.46	2.43	40.66	239.92	35.66	2.88	101.59	23.01	0.77	94.5	29	0.8	3	0	0	3.33	2.68	4.51
MEL_206b_2	NA	NA	NA	NA	62.33	253.97	62.9	31.51	22.5	18.39	75.56	257.29	48.12	20.54	11.28	0.61	37.87	243.13	68.12	35.44	92.94	25.49	1.1	95.5	31.5	0.54	2.67	3	0	0	2.68	5.04
MEL_207_1	NA	NA	NA	NA	62.55	250.9	49.26	16.13	2.87	4.91	71	255.26	44.85	29.35	4.22	7.95	38.55	239.25	70.6	36.55	93.65	23	0.96	86	30	0.75	1.67	0	0	0	3.1	3.37
MEL_207_3	NA	NA	NA	NA	66.15	255.2	58.84	27	22.91	15.31	69.89	261.09	43.32	29.53	9.17	4.86	38.41	242.67	31.16	-1.47	78.92	26.49	0.95	91.5	34	0.96	1	0	0	1	2.91	4.46
MEL_207_6	NA	NA	NA	NA	61.3	255.06	73.07	16.79	34.3	3.46	70.65	258.93	74.08	56.71	37.64	33.65	43.29	243	27.6	-2.62	82.44	25.51	1.07	87.5	34.5	1.82	2	2.67	NA	2	1.43	4.3
MEL_207_7	NA	NA	NA	NA	61.6	252.92	26.62	8.21	-16.26	-4.27	78.37	257.59	27.69	15.75	-7.92	-2.65	41.53	241.06	27.24	-4.64	100.48	24.96	1.35	81	31.5	0.73	0	3	0	0	3.06	4.76
MEL_208_4	NA	NA	NA	NA	66	253.05	24.9	6.6	-15.39	-3.41	69.85	257.58	26.18	14.88	-12.1	-8.03	NA	NA	NA	NA	97.03	25.48	0.56	84.5	33.5	1.64	2	0	3	2	2.24	2.47
MEL_208_6	NA	NA	NA	NA	61.35	253.02	42.62	20.19	-0.19	7.71	70.27	257.31	19.06	14.58	-19.4	-7.99	37.22	240.29	34.58	0.37	76.57	24.94	0.77	98	29	1.56	0	0	0	0	1.31	1.33
MEL_209_2	NA	NA	NA	NA	64.74	250.03	43.75	15.69	-3.22	7.58	79.9	254.19	51.68	18.99	12.55	-0.58	NA	NA	NA	NA	93.79	22.03	0.7	93.5	31	0.3	3	0	0	1	2.32	4.65
MEL_209_4A	NA	NA	NA	NA	62.02	252.03	37.48	10.69	-6.94	-0.34	75.18	255.86	41.64	56.36	3.01	36.15	38.32	242.12	17.96	-14.95	92.51	24.91	0.58	85.5	33.5	0.86	3	0	1	1	2.67	4.1
MEL_209_5B	NA	NA	NA	NA	62.23	254.09	23.97	9.85	-16.24	-2.44	72.13	258.57	21.57	18.19	-14.84	-3.78	41.63	241.16	18.39	-13.4	88.39	23.49	0.97	75	23	1.09	1	0	0	0	2.16	2.36
MEL_210_1b	NA	NA	NA	NA	57.68	255.09	20.82	15.1	-19.81	0.12	59.82	259.57	41.15	24.74	2.1	-6.67	34.51	245.72	25.72	-7.4	60.94	18.99	0.7	76.5	26.5	0.43	NA	NA	NA	NA	NA	NA
MEL_210_2a	NA	NA	NA	NA	56.68	254.86	20.79	8.46	-20.82	-7.35	70.14	260.28	26.26	9.6	-8.76	-14.47	39.48	243.03	26.87	-5.11	97.62	25.02	0.67	93.5	30	1.11	3	0	1.67	3.67	3.38	3.8
MEL_210_4	NA	NA	NA	NA	59.94	256.86	13.07	8.04	-22.84	-7.79	76.83	260.17	23.04	14.82	-10.03	-3.77	42.79	244.02	17.79	-12.22	90.69	24.5	0.77	87.5	39	0.74	NA	0	0	0	1.53	1.03
Alchemy	74.1	15.9	41.8	-23.7031	61.05	255.94	19.22	8.44	-17.93	-5.7	72.08	261.87	22.83	18.41	-9.72	-4.48	39.27	245.09	22.72	-8.46	87.13	26.83	0.99	85.8	30	0.87	0	0	0.5	0	1.53	1.39
Brompton	62.8	16	48.9	-13.3887	54.62	254.8	40.2	15.41	-2.63	-0.77	61.81	260.98	26.55	33.62	-10.23	1.73	36.63	243.56	29.19	-3.88	74.8	26.01	0.76	73	30.8	0.95	0	0	1	1.22	3.25	3.87
Claire	71.1	16.7	53.1	0.697268	59.67	254.89	32.86	11.9	-7.11	-2.36	67.38	261.13	28.61	28.07	-6.27	1.07	41.15	243.62	26.64	-4.31	82.43	25.57	0.84	89.6	35.2	0.91	2	0	0	0.63	2.16	3.19
Hereward	65.6	16	46.6	-20.8107	56.04	254.67	32.04	19.54	-10.29	9.92	64.68	258.87	28.24	22.11	-10.13	-4.93	36.08	243.89	23.91	-9.27	78.69	26.4	1.05	83.4	30.8	0.53	2.67	0	3	4	3.99	4.4
Rialto	NA	NA	NA	NA	67.78	253.19	46.29	19.97	7.22	4.27	72.08	258.63	36.05	32.51	-0.3	10.49	40.91	241.81	25.56	-6.29	87.09	24.36	0.89	89.8	30.4	0.84	0	0	1	0.75	3.08	3.9
Robigus	60.5	17.6	46.7	-0.729101	54.26	256.46	20.89	6.91	-18.82	-4.64	63.08	263.37	21.75	7.72	-11.83	-26.01	38.57	245.47	17.89	-13.46	80.48	25.82	0.94	80	30.4	1.07	0	0	0	0	2.59	3.26
Soissons	68	10.1	64.2	-0.69153	59.83	247.81	53.53	5.05	-0.46	-4.88	64.44	253.34	42.14	13.04	-2.79	-8.06	36.05	237.43	45.21	9.22	82.26	19	0.91	82.75	25.75	0.37	2.67	3	0	3.33	3.88	4.79
Xi19	72.9	18	65.6	20.7993	60.68	257.31	69.8	17.41	35.18	2.09	70.33	261.14	51.41	9.65	17.46	-14.66	41.65	242.8	37.59	6.52	87.62	25.19	1.02	93	32.25	0.56	3	3	0.5	3.14	3.88	4.85
